# Supplementary material for: Effectiveness of obesity interventions in sub-Saharan Africa: A systematic review and meta-analyses
Source: PLoS One. 2025 May 23;20(5):e0323717. doi: 10.1371/journal.pone.0323717 (PMC12101849; doi:10.1371/journal.pone.0323717)
Supplement: S3 Table — (XLSX) [file pone.0323717.s003.xlsx]

## Sheet: Sheet1
Title	Author(s)	Source	Year	Reason for Exclusion
Therapeutic efficacy of ranitidine bismuth citrate with clarithromycin for seven days in the eradication of Helicobacter pylori in Brazilian peptic ulcer patients	Eisig, JN; Silva, FM; Hashimoto, C; Chehter, EZ; Laudanna, AA	Sao Paulo medical journal	2003	Study unrelevant to the review
The BIRD study. Intrathecal Baclofen Infusion for Reflex Sympathetic Dystrophy related dystonia	NL-OMON27484,	https://trialsearch.who.int/Trial2.aspx?TrialID=NL-OMON27484	2005	Study unrelevant to the review
The effectiveness of shoulder injections	NL-OMON22148,	https://trialsearch.who.int/Trial2.aspx?TrialID=NL-OMON22148	2005	Study unrelevant to the review
Non-antibiotic versus Antibiotic Prophylaxis for Recurrent Urinary Tract Infections	NL-OMON28294,	https://trialsearch.who.int/Trial2.aspx?TrialID=NL-OMON28294	2005	Study unrelevant to the review
Activity, Lifestyle And Nutrition and Therapy study	NL-OMON21677,	https://trialsearch.who.int/Trial2.aspx?TrialID=NL-OMON21677	2005	Study unrelevant to the review
The effect of light and/or melatonin on sleep, mood, cognition and behavior in demented elderly	Micaela Mitolo, Caterina Tonon, Chiara La Morgia , Claudia Testa, Valerio Carelli and Raffaele Lodi	https://trialsearch.who.int/Trial2.aspx?TrialID=NL-OMON28032	2005	Study unrelevant to the review
The efficacy and safety of intra-articular injections with the TNF-a antagonist infliximab in patients with chronic or recurrent arthritis of the knee	NL-OMON24235,	https://trialsearch.who.int/Trial2.aspx?TrialID=NL-OMON24235	2005	Study unrelevant to the review
Effects of synbiotics in infants with atopic dermatitis	NL-OMON26088,	https://trialsearch.who.int/Trial2.aspx?TrialID=NL-OMON26088	2005	Study unrelevant to the review
A randomized, controlled study into the effects of food on the behaviour of young children with attention-deficit hyperactivity disorder (ADHD)	Lidy M Pelsser, Klaas Frankena, Jan Toorman, Huub F Savelkoul, Anthony E Dubois, Rob Rodrigues Pereira, Ton A Haagen, Nanda N Rommelse, Jan K Buitelaar	https://trialsearch.who.int/Trial2.aspx?TrialID=NL-OMON26249	2005	Study unrelevant to the review
The Computer Automated Pause Software (CAPS) study, randomised controlled trial in the effectiveness of pause software in VDU workers	NL-OMON25225,	https://trialsearch.who.int/Trial2.aspx?TrialID=NL-OMON25225	2005	Study unrelevant to the review
Low molecular weight heparin (FRagmin (R)) in pregnant women with a history of Uteroplacental Insufficiency and Thrombophilia, a randomized trial (FRUIT-study)	NL-OMON20780,	https://trialsearch.who.int/Trial2.aspx?TrialID=NL-OMON20780	2005	Study unrelevant to the review
Effectiveness of intrauterine insemination with ovarian hyperstimulation in couples with an unexplained moderately reduced fertility	NL-OMON25051,	https://trialsearch.who.int/Trial2.aspx?TrialID=NL-OMON25051	2005	Study unrelevant to the review
Prevention of cardiovascular disease and progression of renal failure in patients with chronic renal insufficiency: implementation of maximal endothelial protection with the aid of nurse practitioners. A randomized multi-center study	NL-OMON25012,	https://trialsearch.who.int/Trial2.aspx?TrialID=NL-OMON25012	2004	Study unrelevant to the review
Video Autofluorescence Imaging for Dysplasia and Cancer in Patients with Longstanding Ulcerative Colitis	NL-OMON28021,	https://trialsearch.who.int/Trial2.aspx?TrialID=NL-OMON28021	2005	Study unrelevant to the review
Randomized induction and post induction therapy in older patients (>= 61 yrs of age) with acute myelocytic leukemia (AML) and refractory anemia with excess of blasts (RAEB, RAEB-t)	NL-OMON21122,	https://trialsearch.who.int/Trial2.aspx?TrialID=NL-OMON21122	2005	Study unrelevant to the review
Pioglitazone Influence of triglyceride Accumulation in the Myocardium in Diabetes	NL-OMON21475,	https://trialsearch.who.int/Trial2.aspx?TrialID=NL-OMON21475	2005	Study unrelevant to the review
Participative ergonomics for mental health disorders, a randomised controlled trial and cost-effectiveness evalution	NL-OMON28158,	https://trialsearch.who.int/Trial2.aspx?TrialID=NL-OMON28158	2005	Study unrelevant to the review
Effectiveness of the Psychiatric Rehabilitation approach in the Netherlands	NL-OMON23591,	https://trialsearch.who.int/Trial2.aspx?TrialID=NL-OMON23591	2005	Study unrelevant to the review
The effect of ondansetron, a 5-Ht3 receptor antagonist, on fatigue severity and functional impairment in CFS-patients	NL-OMON23597,	https://trialsearch.who.int/Trial2.aspx?TrialID=NL-OMON23597	2005	Study unrelevant to the review
A 52 week double blind randomized controlled trial comparing the effect of Rosiglitazone versus Placebo on the prevention of progression of atherosclerosis in high risk patients without diabetes	NL-OMON24183,	https://trialsearch.who.int/Trial2.aspx?TrialID=NL-OMON24183	2005	Study unrelevant to the review
SCION - Study on Cost-effectiveness of IPS regarding Open employment in the Netherlands	NL-OMON23781,	https://trialsearch.who.int/Trial2.aspx?TrialID=NL-OMON23781	2005	Study unrelevant to the review
Cognitive Behaviour Therapy to reduce severe fatigue and impairment in daily life after curative treatment for cancer	NL-OMON25553,	https://trialsearch.who.int/Trial2.aspx?TrialID=NL-OMON25553	2005	Study unrelevant to the review
Asymmetry in Infancy The effect of pediatric physical therapy on the course of positional preference, deformational plagiocephaly and subsequent developmental delay	NL-OMON20651,	https://trialsearch.who.int/Trial2.aspx?TrialID=NL-OMON20651	2005	Study unrelevant to the review
BackActive: exposure in vivo in chronic low back pain patients	NL-OMON24939,	https://trialsearch.who.int/Trial2.aspx?TrialID=NL-OMON24939	2005	Study unrelevant to the review
Treatment of Fabry patients > 18 years with enzyme supplementation therapy: comparison of efficacy and toxicity of low dose (0,2 mg/kg) fabrazyme (agalsidase beta) or replagal (agalsidase alfa)	NL-OMON24907,	https://trialsearch.who.int/Trial2.aspx?TrialID=NL-OMON24907	2005	Study unrelevant to the review
The effects of a functional fitness training in children with cerebral palsy	NL-OMON22484,	https://trialsearch.who.int/Trial2.aspx?TrialID=NL-OMON22484	2005	Study unrelevant to the review
Improving lifestyle adherence in patients with high risk of cardiovascular diseases in General Practice	NL-OMON19977,	https://trialsearch.who.int/Trial2.aspx?TrialID=NL-OMON19977	2005	Study unrelevant to the review
A randomized, triple-arm study to compare the viral and immunological outcome of HAART during 6 versus 15 months versus no treatment in patients with primary HIV 1 infection	NL-OMON20081,	https://trialsearch.who.int/Trial2.aspx?TrialID=NL-OMON20081	2005	Study unrelevant to the review
Chronic disease and job retention: the development and evaluation of a training programme for chronically ill employees	NL-OMON22322,	https://trialsearch.who.int/Trial2.aspx?TrialID=NL-OMON22322	2005	Study unrelevant to the review
Randomized study of Early Assessment by CT scanning in Trauma patients	NL-OMON22108,	https://trialsearch.who.int/Trial2.aspx?TrialID=NL-OMON22108	2005	Study unrelevant to the review
An intervention aimed at the prevention of excessive weight gain during pregnancy	NL-OMON28718,	https://trialsearch.who.int/Trial2.aspx?TrialID=NL-OMON28718	2005	study protocol
Friso MUM, the activity of a helath supplement during pregnancy and lactation	NL-OMON25238,	https://trialsearch.who.int/Trial2.aspx?TrialID=NL-OMON25238	2005	Study unrelevant to the review
The effect of intraileal infusion of fat emulsions, differing in degree of saturation, on satiety and food intake after a liquid meal replacement	NL-OMON23841,	https://trialsearch.who.int/Trial2.aspx?TrialID=NL-OMON23841	2005	Study unrelevant to the review
Fluoxetine therapy in Multiple Sclerosis. A double blind, randomised, placebo-controlled, phase II study in patients with relapsing Multiple Sclerosis	NL-OMON23750,	https://trialsearch.who.int/Trial2.aspx?TrialID=NL-OMON23750	2005	Study unrelevant to the review
Comparative pharmacokinetics, pharmacodynamics, efficacy and safety of two asparaginase preparations in children with previously untreated acute lymphoblastic leukemia (ALL)	NL-OMON24878,	https://trialsearch.who.int/Trial2.aspx?TrialID=NL-OMON24878	2005	Study unrelevant to the review
The effectiveness of adding a cognitive behavioural therapy aimed at changing lifestyle to an optimal diabetes care system	NL-OMON24877,	https://trialsearch.who.int/Trial2.aspx?TrialID=NL-OMON24877	2005	Study unrelevant to the review
A randomized, double-blind, placebo-controlled exploratory trial to evaluate a one-week oral treatment with R129160 (60 mg o.d.) in patients with chronic idiopathic urticaria	NL-OMON30213,	https://trialsearch.who.int/Trial2.aspx?TrialID=NL-OMON30213	2005	Study unrelevant to the review
Improving Management of Patients with Acute Cough by CRP point of care testing and Communication Training	NL-OMON29041,	https://trialsearch.who.int/Trial2.aspx?TrialID=NL-OMON29041	2005	Study unrelevant to the review
Amsterdam Lifestyle Intervention on Food and Exercise at Work	NL-OMON29023,	https://trialsearch.who.int/Trial2.aspx?TrialID=NL-OMON29023	2005	Study unrelevant to the review
Randomised double blind trial of prednisone and naproxen in treatment of crystal proven acute gout	NL-OMON29462,	https://trialsearch.who.int/Trial2.aspx?TrialID=NL-OMON29462	2005	Study unrelevant to the review
Transmural occupational care for low back pain, A randomised controlled trial and cost-effectiviness evalution	NL-OMON29424,	https://trialsearch.who.int/Trial2.aspx?TrialID=NL-OMON29424	2005	Study unrelevant to the review
A randomized, controlled trial of interferon-Œ≤-1a (Avonex¬Æ) in patients with rheumatoid arthritis: a pilot study	Genovese, MC; Chakravarty, EF; Krishnan, E; Moreland, LW	Arthritis research & therapy	2003	Study unrelevant to the review
Equipoise, design bias, and randomized controlled trials: the elusive ethics of new drug development	Fries, JF; Krishnan, E	Arthritis research & therapy	2004	Study unrelevant to the review
Effects of single-dose injectable paracetamolversus propacetamol in pain management after minor gynecologic surgery: a multicenter, randomized, double-blind, active-controlled, two-parallel-group study	Marty, J; Benhamou, D; Chassard, D; Emperaire, N; Roche, A; Mayaud, A; Haro, D; Baron, X; Hiesse-Provost, O	Current therapeutic research, clinical and experimental	2005	Study unrelevant to the review
Evaluation of an Intervention Targeting Both Depressive and Bulimic Pathology: a Randomized Prevention Trial	Bearman, SK; Stice, E; Chase, A	Behavior therapy	2003	Study unrelevant to the review
Evaluation of the efficacy of low-level laser therapy (LLLT) and the microelectric neurostimulation (MENS) in the treatment of myogenic temporomandibular disorders: a randomized clinical trial	Kogawa, EM; Kato, MT; Santos, CN; Conti, PC	Journal of applied oral science : revista FOB	2005	Study unrelevant to the review
A randomised controlled trial on the efficacy of hydroelectrophoresis in acute recurrences in chronic low back pain patients	Brizzi, A; Giusti, A; Giacchetti, P; Stefanelli, S; Provinciali, L; Ceravolo, MG	Europa medicophysica	2004	Study unrelevant to the review
Temporary pain relief using transcranial electrotherapy stimulation: results of a randomized, double-blind pilot study	Katsnelson, Y; Khokhlov, A; Tsvetkov, V; Bartoo, G; Bartoo, M	Conference proceedings : ... Annual international conference of the IEEE engineering in medicine and biology society. IEEE engineering in medicine and biology society. Annual conference	2004	Study unrelevant to the review
A novel micronutrient supplement in skin aging: a randomized placebo-controlled double-blind study	B√©guin, A	Journal of cosmetic dermatology	2005	Study unrelevant to the review
Open labeled, randomized, switch-over study of two fixed doses (10/15mg) of aripiprazole : to evaluate its safety and efficacy in the treatment of Indian patients of schizophrenia	Sarin, A; Nagpal, J; Bohra, NK; Jiloha, RC; Rao, GP; Sharma, SK; Vaishnav, M; Vaya, L; Karan, RS; Patel, NK; Patel, R	Indian journal of psychiatry	2004	Study unrelevant to the review
Efficacy and Safety of the Platelet-Activating Factor Receptor Antagonist BN 52021 (Ginkgolide B) in Patients with Severe Sepsis : a Randomised, Double-Blind, Placebo-Controlled, Multicentre Trial	Albrecht, DM; van Ackern, K; Bender, HJ; Hof, H; Kox, W; Victor, N; Funk, P; Kieser, M; K√∂hler, S; Krausch, D; Marzi, I; Menges, T; Schmidt, H	Clinical drug investigation	2004	Study unrelevant to the review
Randomised, Double-Blind, Parallel, Placebo-Controlled Study of Oral Glucosamine, Methylsulfonylmethane and their Combination in Osteoarthritis	Usha, PR; Naidu, MU	Clinical drug investigation	2004	Study unrelevant to the review
Effect of betamethasone-loratadine combination therapy on severe exacerbations of allergic rhinitis : a randomised, controlled trial	Snyman, JR; Potter, PC; Groenewald, M; Levin, J	Clinical drug investigation	2004	Study unrelevant to the review
Gemcitabine and carboplatin regimens in advanced non-small-cell lung cancer: focus on randomized phase III trials	Edelman, MJ	Clinical lung cancer	2003	Study unrelevant to the review
Amlodipine Besylate versus Candesartan Cilexetil in Hypertensive Patients - Office and Self-Measured Blood Pressure : a Randomised, Double-Blind, Comparative, Multicentre Trial	Trenkwalder, P; Regourd, E; Kluth-Pepper, B; Sauerbrey-Wullkopf, N	Clinical drug investigation	2005	Study unrelevant to the review
Bioavailability study of fixed-dose tablet versus capsule formulation of amlodipine plus benazepril: a randomized, single-dose, two-sequence, two-period, open-label, crossover study in healthy volunteers	Chien, KL; Chao, CL; Su, TC	Current therapeutic research, clinical and experimental	2005	Study unrelevant to the review
Evaluation of a new five-injection, two-site,intradermal schedule for purified chick embryo cell rabies vaccine: a randomized, open-label, active-controlled trial in healthy adult volunteers in India	Sudarshan, MK; Madhusudana, SN; Mahendra, BJ; Ashwath Narayana, DH; Ananda Giri, MS; Popova, O; Vakil, HB	Current therapeutic research, clinical and experimental	2005	Study unrelevant to the review
Comparison of the effects of lornoxicam versus diclofenac in pain management after cardiac surgery: a single-blind, randomized, active-controlled study	Daglar, B; Kocoglu, H; Adnan Celkan, M; Goksu, S; Kazaz, H; Kayiran, C	Current therapeutic research, clinical and experimental	2005	Study unrelevant to the review
A multi-station proprioceptive exercise program in patients with bilateral knee osteoarthrosis: functional capacity, pain and sensoriomotor function. A randomized controlled trial	Sekir, U; G√ºr, H	Journal of sports science & medicine	2005	Study unrelevant to the review
Effects of low-dose treatment with felodipine versus fosinopril in Chinese patients with nonischemic heart failure and normal blood pressure: a double-blind, randomized, crossover study	Lin, MS; Chan, KA; Wang, CH; Chang, NC	Current therapeutic research, clinical and experimental	2004	Study unrelevant to the review
Nimesulide versus Ibuprofen for Postoperative Tonsillectomy Pain : a Double-Blind, Randomised, Active Comparator-Controlled Clinical Trial	Aho, M; Kokki, H; Nikanne, E	Clinical drug investigation	2003	Study unrelevant to the review
Are exercise social-cognitive factors and behaviours different for adults with diabetes? A randomized community sample	Plotnikoff, R; Brez, S; Brunet, S	Psychology, health & medicine	2003	Study unrelevant to the review
Randomised double-blind, placebo-controlled trial of coenzyme Q, therapy in class II and III systolic heart failure	Keogh, A; Fenton, S; Leslie, C; Aboyoun, C; Macdonald, P; Zhao, YC; Bailey, M; Rosenfeldt, F	Heart, lung & circulation	2003	Study unrelevant to the review
Effect of a topical herbal cream on the pain and stiffness of osteoarthritis: a randomized double-blind, placebo-controlled clinical trial	McKay, L; Gemmell, H; Jacobson, B; Hayes, B	Journal of clinical rheumatology	2003	Study unrelevant to the review
Atorvastatin versus Bezafibrate in Mixed Hyperlipidaemia : randomised Clinical Trial of Efficacy and Safety (the ATOMIX Study)	Ros, E; Oliv√°n, J; Mostaza, JM; Vilardell, M; Pint√≥, X; Civeira, F; Hern√°ndez, A; Marqu√©s da Silva, P; Rodriguez-Botaro, A; Zamb√≥n, D; Lima, J; G√≥mez-Gerique, JA; D√≠az, C; Ar√≠stegui, R; Sol, JM; Hern√°ndez, G	Clinical drug investigation	2003	Study unrelevant to the review
Accelerative effect of polaprezinc on healing gastric ulcer after eradication of Helicobacter pylori infection	JPRN-jRCT1080220077,	https://trialsearch.who.int/Trial2.aspx?TrialID=JPRN-jRCT1080220077	2005	Study unrelevant to the review
Late phase II clinical study of intra-arterial chemotherapy using SM-11355 in patients with hepatocellular carcinoma (HCC)	JPRN-jRCT2080220093,	https://trialsearch.who.int/Trial2.aspx?TrialID=JPRN-jRCT2080220093	2005	Study unrelevant to the review
Z-206 Phase III Clinical Trial - Investigation on the remission-inducing effect in patients with ulcerative colitis in active phase -	JPRN-jRCT2080220176,	https://trialsearch.who.int/Trial2.aspx?TrialID=JPRN-jRCT2080220176	2005	Study unrelevant to the review
Z-206 Phase III Clinical Trial - Investigation on the remission-maintaining effect in patients with ulcerative colitis in remission phase -	JPRN-jRCT2080220177,	https://trialsearch.who.int/Trial2.aspx?TrialID=JPRN-jRCT2080220177	2005	Study unrelevant to the review
Z-206 Phase III Clinical Trial - Investigation on the remission-inducing effect in patients with Crohn's disease in active phase -	JPRN-jRCT2080220189,	https://trialsearch.who.int/Trial2.aspx?TrialID=JPRN-jRCT2080220189	2005	Study unrelevant to the review
A confirmatory study of APTA-2217 in patients with chronic obstructive pulmonary disease (A placebo-controlled double-blind, parallel group study)	JPRN-jRCT2080220095,	https://trialsearch.who.int/Trial2.aspx?TrialID=JPRN-jRCT2080220095	2005	Study unrelevant to the review
Clinical investigation for combination therapy of KAD-1229 and Pioglitazone	JPRN-jRCT2080220136,	https://trialsearch.who.int/Trial2.aspx?TrialID=JPRN-jRCT2080220136	2005	Study unrelevant to the review
Study of IGE025 in Moderate to Severe Bronchial Asthma	JPRN-jRCT2080220140,	https://trialsearch.who.int/Trial2.aspx?TrialID=JPRN-jRCT2080220140	2005	Study unrelevant to the review
A novel micronutrient supplement in skin aging: a randomized placebo-controlled double-blind study	Beguin, A	Journal of cosmetic dermatology	2005	Study unrelevant to the review
A multi-station proprioceptive exercise program in patients with bilateral knee osteoarthrosis: functional capacity, pain and sensoriomotor function. A randomized controlled trial	Sekir, U; Gur, H	Journal of sports science & medicine	2005	Study unrelevant to the review
A two-center, double-blinded, randomized trial testing the tolerability and efficacy of a novel therapeutic agent for cellulite reduction	Rao, J; Gold, MH; Goldman, MP	Journal of cosmetic dermatology	2005	Study unrelevant to the review
Lack of effect of a low-fat, high-fruit, -vegetable, and -fiber diet on serum prostate-specific antigen of men without prostate cancer: results from a randomized trial	Walsh, PC	Journal of urology	2003	Study unrelevant to the review
Efficacy of a new antidandruff thermophobic foam: a randomized, controlled, investigator-blinded trial vs. ketoconazole 2% scalp fluid	Quadri, G; Cavallero, W; Milani, M	Journal of cosmetic dermatology	2005	Study unrelevant to the review
Pharmacogenetic study of statin therapy and cholesterol reduction	Chasman, DI; Posada, D; Subrahmanyan, L; Cook, NR; Stanton, VP; Ridker, PM	JAMA	2004	Study unrelevant to the review
Improvement of arterial stiffness by the antioxidant and anti-inflammatory effects of short-term statin therapy in patients with hypercholesterolemia	Matsuo, T; Iwade, K; Hirata, N; Yamashita, M; Ikegami, H; Tanaka, N; Aosaki, M; Kasanuki, H	Heart and vessels	2005	Study unrelevant to the review
Histological behavior of hepatic steatosis in morbidly obese patients after weight loss induced by bariatric surgery	Mottin, CC; Moretto, M; Padoin, AV; Kupski, C; Swarowsky, AM; Glock, L	Obesity surgery	2005	Study unrelevant to the review
Changes in liver histology accompanying massive weight loss after gastroplasty for morbid obesity	Stratopoulos, C; Papakonstantinou, A; Terzis, I; Spiliadi, C; Dimitriades, G; Komesidou, V	Obesity surgery	2005	Study unrelevant to the review
Initial results of a phase 1b, multiple-dose study of VX-950, a hepatitis C virus protease inhibitor	Reesink, HW; Zeuzem, S; Van Vliet, A; McNair, L; Purdy, S; Chu, H	Gastroenterology	2005	Study unrelevant to the review
Dietary intakes and food sources of n-6 and n-3 PUFA in French adult men and women	Astorg, P; Arnault, N; Czernichow, S; Noisette, N; Galan, P; Hercberg, S	Lipids	2004	Study unrelevant to the review
Physical activity in relation to all-site and lung cancer incidence and mortality in current and former smokers	Alfano, CM; Klesges, RC; Murray, DM; Bowen, DJ; McTiernan, A; Vander Weg, MW	Cancer epidemiology, biomarkers & prevention	2004	Study unrelevant to the review
Leisure time physical activity and health-related quality of life	Vuillemin, A; Boini, S; Bertrais, S; Tessier, S; Oppert, JM; Hercberg, S	Preventive medicine	2005	Study unrelevant to the review
Pegylated interferon alfa-2a (40KDA) as a monotherapy or in combination with ribavirin significantly improves end of treatment response rate in hepatitis C virus genotype 4 chronic active hepatitis patients (abstract)	Shobokshi, OA; Serebour, FE; Skakni, L; Al-Jaser, N; Tantawe, AO; Sabah, A	Saudi medical journal	2003	Study unrelevant to the review
Serum concentrations of beta-carotene, vitamins C and E, zinc and selenium are influenced by sex, age, diet, smoking status, alcohol consumption and corpulence in a general French adult population	Galan, P; Viteri, FE; Bertrais, S; Czernichow, S; Faure, H; Arnaud, J	European journal of clinical nutrition	2005	Study unrelevant to the review
Sociodemographic and geographic correlates of meeting current recommendations for physical activity in middle-aged French adults: the Supplementation en Vitamines et Mineraux Antioxydants (SUVIMAX) Study	Bertrais, S; Preziosi, P; Mennen, L; Galan, P; Hercberg, S; Oppert, JM	American journal of public health	2004	Study unrelevant to the review
Effects of surgical treatment of the metabolic syndrome on liver fibrosis and cirrhosis	Kral, JG; Thung, SN; Biron, S; Hould, FS; Lebel, S; Marceau, S; Simard, S; Marceau, P	Surgery	2004	Study unrelevant to the review
Duodenal switch has no detrimental effects on hepatic function and improves hepatic steatohepatitis after 6 months	Keshishian, A; Zahriya, K; Willes, EB	Obesity surgery	2005	Study unrelevant to the review
Roux-en-Y gastric bypass improves liver histology in patients with non-alcoholic fatty liver disease	Clark, JM; Alkhuraishi, AR; Solga, SF; Alli, P; Diehl, AM; Magnuson, TH	Obesity research	2005	Study unrelevant to the review
Nonalcoholic fatty liver disease: Improvement in liver histological analysis with weight loss	Dixon, JB; Bhathal, PS; Hughes, NR; O'Brien, PE	Hepatology (Baltimore, Md.)	2004	Study unrelevant to the review
United States Food and Drug Administration. Summaries of Medical and Clinical Pharmacology Reviews	Bristol-Meyers, Squibb	http://www.fda.gov/Drugs/DevelopmentApprovalProcess/DevelopmentResources/ucm161894.htm	2005	Study unrelevant to the review
The role of aromatase inhibitors in early breast cancer	Chung, CT; Carlson, RW	Current treatment options in oncology	2003	Study unrelevant to the review
A trial to assess the effectiveness of a low phenylalanine diet in adults with previously untreated phenylketonuria (PKU) [abstract]	Robertson, L; Lee, P; Murphy, G; Amos, A	SHS Inborn Error Review Series (dietary Management of Inborn Errors of Metabolic Disease)	2004	Study unrelevant to the review
Comparing Methotrexate Followed by Misoprostol to Misoprostol Alone for Early Abortion	NCT00129506,	https://clinicaltrials.gov/show/NCT00129506	2005	Study unrelevant to the review
Supermarket Healthy Options Project (SHOP) - pilot phase	ACTRN12605000038695,	http://www.who.int/trialsearch/Trial2.aspx?TrialID=ACTRN12605000038695	2005	Study unrelevant to the review
Assessment of the safety and efficacy of fondaparinux as an anticoagulant in haemofiltraion in patients with acute renal failure	ACTRN12605000401651,	http://www.who.int/trialsearch/Trial2.aspx?TrialID=ACTRN12605000401651	2005	Study unrelevant to the review
Is Homatropine 5% effective in reducing pain associated with corneal abrasion when compared to placebo?	ACTRN12605000648628,	http://www.who.int/trialsearch/Trial2.aspx?TrialID=ACTRN12605000648628	2005	Study unrelevant to the review
The effect of prophylactic probiotic lactobacilli in enteral feeding on nosocomiial pneumonia rates in critically ill patients	ACTRN12605000543684,	http://www.who.int/trialsearch/Trial2.aspx?TrialID=ACTRN12605000543684	2005	Study unrelevant to the review
Effect of Rosiglitazone on Vascular Function in Patients with Advanced Chronic Kidney Disease	ACTRN12605000690651,	http://www.who.int/trialsearch/Trial2.aspx?TrialID=ACTRN12605000690651	2005	Study unrelevant to the review
Functioning & Disability and Quality of Life in an Australian Community Cohorts with Multiple Sclerosis	ACTRN12605000676617,	http://www.who.int/trialsearch/Trial2.aspx?TrialID=ACTRN12605000676617	2005	Study unrelevant to the review
Individual Medication Effectiveness Tests (IMETs) to assess the efficacy of gabapentin in individual patients with chronic neuropathic pain	ACTRN12605000479606,	http://www.who.int/trialsearch/Trial2.aspx?TrialID=ACTRN12605000479606	2005	Study unrelevant to the review
Oral Health Education Logan Programme	ACTRN12605000607673,	http://www.who.int/trialsearch/Trial2.aspx?TrialID=ACTRN12605000607673	2005	Study unrelevant to the review
Physiotherapy treatment of shoulder pain	ACTRN12605000541606,	http://www.who.int/trialsearch/Trial2.aspx?TrialID=ACTRN12605000541606	2005	Study unrelevant to the review
SIMPLE LIFESTYLE STRATEGIES TO TREAT OBSTRUCTIVE SLEEP APNOEA	ACTRN12605000085673,	http://www.who.int/trialsearch/Trial2.aspx?TrialID=ACTRN12605000085673	2005	Study unrelevant to the review
Determination of compliance with prescribed nutritional supplements, mid meal snacks and thickened fluids in selected hospitalised patients	ACTRN12605000100695,	http://www.who.int/trialsearch/Trial2.aspx?TrialID=ACTRN12605000100695	2005	Study unrelevant to the review
Effect of iodine and selenium intervention on the thyroid status of older New Zealanders	ACTRN12605000368639,	http://www.who.int/trialsearch/Trial2.aspx?TrialID=ACTRN12605000368639	2005	Study unrelevant to the review
A double blind randomised, placebo-controlled trial evaluating the effect of Botox injected into the pelvic floor of women with chronic pelvic pain and levator spasm	ACTRN12605000559617,	http://www.who.int/trialsearch/Trial2.aspx?TrialID=ACTRN12605000559617	2005	Study unrelevant to the review
Nocturnal ventilatory support in obesity hypoventilation syndrome	ACTRN12605000096651,	http://www.who.int/trialsearch/Trial2.aspx?TrialID=ACTRN12605000096651	2005	Study unrelevant to the review
Stay Active, Strong and Healthy study (SASH)	ACTRN12605000336684,	http://www.who.int/trialsearch/Trial2.aspx?TrialID=ACTRN12605000336684	2005	Study unrelevant to the review
Clinical Study to assess the efficacy and safety of increased dose of TA-650 in patients with Rheumatoid Arthritis	JapicCTI-050146,	http://www.who.int/trialsearch/Trial2.aspx?TrialID=JPRN-JapicCTI-050146	2005	Study unrelevant to the review
Meal Replacement Study	ACTRN12605000248662,	http://www.who.int/trialsearch/Trial2.aspx?TrialID=ACTRN12605000248662	2005	Study unrelevant to the review
Repetitive Transcranial Magnetic Stimulation (rTMS) in the treatment of depression	ACTRN12605000145606,	http://www.who.int/trialsearch/Trial2.aspx?TrialID=ACTRN12605000145606	2005	Study unrelevant to the review
IBCSG 22-00 Maintenance Chemotherapy in Hormone Non-Responsive Breast Cancer	ACTRN12605000355673,	http://www.who.int/trialsearch/Trial2.aspx?TrialID=ACTRN12605000355673	2005	Study unrelevant to the review
Aerobic Fitness, Strength and Quality of Life in Children with Haemophilia	ACTRN12605000224628,	http://www.who.int/trialsearch/Trial2.aspx?TrialID=ACTRN12605000224628	2005	Study unrelevant to the review
A phase II confirmatory study of SMP-862 therapy in patients with type 2 diabetes mellitus who are concomitantly taking sulfonylureas	JapicCTI-050091,	http://www.who.int/trialsearch/Trial2.aspx?TrialID=JPRN-JapicCTI-050091	2005	Study unrelevant to the review
Oral Direct Factor Xa Inhibitor BAY 59-7939 in Patients with acute symptomatic Deep Vein Thrombosis. A phase II dose finding and proof of principle trial. ODIXa-DVT	ACTRN12605000601639,	http://www.who.int/trialsearch/Trial2.aspx?TrialID=ACTRN12605000601639	2005	Study unrelevant to the review
Effects of a Mediterranean style diet on vascular health in Type 2 diabetes	ACTRN12605000399695,	http://www.who.int/trialsearch/Trial2.aspx?TrialID=ACTRN12605000399695	2005	Study unrelevant to the review
Clear Mind Project	ACTRN12605000048684,	http://www.who.int/trialsearch/Trial2.aspx?TrialID=ACTRN12605000048684	2005	Study unrelevant to the review
Hypnosis Antenatal Training for CHildbirth (HATCh) A randomised controlled trial	ACTRN12605000018617,	http://www.who.int/trialsearch/Trial2.aspx?TrialID=ACTRN12605000018617	2005	Study unrelevant to the review
The effects of sleep deprivation and dexamphetamine on driving, neuropsychological function and brain activity in professional drivers	ACTRN12605000730606,	http://www.who.int/trialsearch/Trial2.aspx?TrialID=ACTRN12605000730606	2005	Study unrelevant to the review
The effect of high protein, low carbohydrate diets in the treatment of type 2 diabetes	ACTRN12605000063617,	http://www.who.int/trialsearch/Trial2.aspx?TrialID=ACTRN12605000063617	2005	Study unrelevant to the review
The acute effects of sandalwood oil and Massage on physiological and psychological parameters	ACTRN12605000251628,	http://www.who.int/trialsearch/Trial2.aspx?TrialID=ACTRN12605000251628	2005	Study unrelevant to the review
A pilot study of psychotherapeutic intervention for complex presentations of first-episode psychosis	ACTRN12605000594628,	http://www.who.int/trialsearch/Trial2.aspx?TrialID=ACTRN12605000594628	2005	Study unrelevant to the review
Effectiveness of a multi-factorial, evidence-based approach to Falls Reduction in Residential Aged Care Facilities	ACTRN12605000540617,	http://www.who.int/trialsearch/Trial2.aspx?TrialID=ACTRN12605000540617	2005	Study unrelevant to the review
The effect of statin and fibrate therapy on vascular function in chronic kidney disease	ACTRN12605000240640,	http://www.who.int/trialsearch/Trial2.aspx?TrialID=ACTRN12605000240640	2005	Study unrelevant to the review
Efficacy study of HP749, 20mg versus placebo in patients with OAB- UG058-0204	ACTRN12605000584639,	http://www.who.int/trialsearch/Trial2.aspx?TrialID=ACTRN12605000584639	2005	Study unrelevant to the review
Early Intervention for amnestic Mild Cognitive Impairment: a Randomised Trial of Memory Management	ACTRN12605000711617,	http://www.who.int/trialsearch/Trial2.aspx?TrialID=ACTRN12605000711617	2005	Study unrelevant to the review
Selenium and Coronary Artery Disease: should we supplement high risk patients?	ACTRN12605000412639,	http://www.who.int/trialsearch/Trial2.aspx?TrialID=ACTRN12605000412639	2005	Study unrelevant to the review
Whole Foods versus Supplements to Reduce Oxidative Stress in the Airways	ACTRN12605000125628,	http://www.who.int/trialsearch/Trial2.aspx?TrialID=ACTRN12605000125628	2005	Study unrelevant to the review
Passive joint mobilisation for the treatment of shoulder pain and stiffness	ACTRN12605000080628,	http://www.who.int/trialsearch/Trial2.aspx?TrialID=ACTRN12605000080628	2005	Study unrelevant to the review
5HIAA as a marker for anti-vascular activity	ACTRN12605000459628,	http://www.who.int/trialsearch/Trial2.aspx?TrialID=ACTRN12605000459628	2005	Study unrelevant to the review
TeleWalk: a trial of telephone-based walking promotion in older adults	ACTRN12605000530628,	http://www.who.int/trialsearch/Trial2.aspx?TrialID=ACTRN12605000530628	2005	Study unrelevant to the review
A study exploring the potential of selenium incorporated in dairy proteins to improve health and reduce the risk of colon cancer	ACTRN12605000310662,	http://www.who.int/trialsearch/Trial2.aspx?TrialID=ACTRN12605000310662	2005	Study unrelevant to the review
Can routine N-of-1 studies improve net benefits and reduce costs by better targeting chronic therapy?	ACTRN12605000507684,	http://www.who.int/trialsearch/Trial2.aspx?TrialID=ACTRN12605000507684	2005	Study unrelevant to the review
Effects of fish oil and coenzyme Q10 on cardiovascular risk in chronic renal failure	ACTRN12605000088640,	http://www.who.int/trialsearch/Trial2.aspx?TrialID=ACTRN12605000088640	2005	Study unrelevant to the review
Dutch National Study to the palliative effect of irradiation comparing two different treatment schemes in Non-Small-Cell-Lung-Cancer (NSCLC)	ISRCTN04886579,	http://www.who.int/trialsearch/Trial2.aspx?TrialID=ISRCTN04886579	2005	Study unrelevant to the review
A phase II confirmatory study of SMP-862 monotherapy in patients with type 2 diabetes mellitus	JapicCTI-050090,	http://www.who.int/trialsearch/Trial2.aspx?TrialID=JPRN-JapicCTI-050090	2005	Study unrelevant to the review
The Bronchodilator Effect of Ultrafine Particles of Salbutamol	ISRCTN89168782,	http://www.who.int/trialsearch/Trial2.aspx?TrialID=ISRCTN89168782	2004	Study unrelevant to the review
Study on the Safety and Efficacy of Sylvan Red Yeast Rice in Adults with Primary Hypercholesterolemia	ACTRN12605000288628,	http://www.who.int/trialsearch/Trial2.aspx?TrialID=ACTRN12605000288628	2005	Study unrelevant to the review
Deep breaths and airway closure in asthma	ACTRN12605000790640,	http://www.who.int/trialsearch/Trial2.aspx?TrialID=ACTRN12605000790640	2005	Study unrelevant to the review
Is task-related circuit training an effective means of providing rehabilitation to an acute stroke sample? A controlled trial	ACTRN12605000016639,	http://www.who.int/trialsearch/Trial2.aspx?TrialID=ACTRN12605000016639	2005	Study unrelevant to the review
The effect of progressive resistance training on knee articular cartilage morphology in osteoarthritic patients	ACTRN12605000116628,	http://www.who.int/trialsearch/Trial2.aspx?TrialID=ACTRN12605000116628	2005	Study unrelevant to the review
Brain adaptation associated with spontaneous and training-induced recovery of touch sensation post-stroke	ACTRN12605000585628,	http://www.who.int/trialsearch/Trial2.aspx?TrialID=ACTRN12605000585628	2005	Study unrelevant to the review
The health-related benefits of country line dancing in community-dwelling older women with functional impairment: a double-blind placebo controlled clinical trial	ACTRN12605000472673,	http://www.who.int/trialsearch/Trial2.aspx?TrialID=ACTRN12605000472673	2005	Study unrelevant to the review
Improvements in insulin resistance caused by weight loss interventions	ACTRN12605000395639,	http://www.who.int/trialsearch/Trial2.aspx?TrialID=ACTRN12605000395639	2005	Study unrelevant to the review
Acute Asthma Rescue Therapy Study Part 2	ACTRN12605000627651,	http://www.who.int/trialsearch/Trial2.aspx?TrialID=ACTRN12605000627651	2005	Study unrelevant to the review
A randomised trial of a multidisciplinary teamcare approach involving obstetric, dietary and clinical psychological input in obese pregnant women to reduce the incidence of gestational diabetes	ACTRN12605000709640,	http://www.who.int/trialsearch/Trial2.aspx?TrialID=ACTRN12605000709640	2005	Study unrelevant to the review
The Effect of Bi-Level Non-Invasive Ventilation on Mucociliary Clearance in Subjects with Cystic Fibrosis	ACTRN12605000470695,	http://www.who.int/trialsearch/Trial2.aspx?TrialID=ACTRN12605000470695	2005	Study unrelevant to the review
Efficacy of anti-coagultion, lipolytic and anti-inflammatory phytotherapeutic agents for the treatment of osteoarthritis	ACTRN12605000630617,	http://www.who.int/trialsearch/Trial2.aspx?TrialID=ACTRN12605000630617	2005	Study unrelevant to the review
Investigating cognitive effects of aromatherapy on people with dementia living in residential care facilities	ACTRN12605000290695,	http://www.who.int/trialsearch/Trial2.aspx?TrialID=ACTRN12605000290695	2005	Study unrelevant to the review
The effect of a low glycemic load diet, comprised of higher levels of protein and low glycemic index foods, on the severity of acne symptoms	ACTRN12605000469617,	http://www.who.int/trialsearch/Trial2.aspx?TrialID=ACTRN12605000469617	2005	Study unrelevant to the review
Regenerate: a strength-training program to enhance the physical and mental health of chronic post stroke patients with depression	ACTRN12605000613606,	http://www.who.int/trialsearch/Trial2.aspx?TrialID=ACTRN12605000613606	2005	Study unrelevant to the review
Evaluating the impact of the Belly Bra on back pain in pregnancy	ACTRN12605000270617,	http://www.who.int/trialsearch/Trial2.aspx?TrialID=ACTRN12605000270617	2005	Study unrelevant to the review
Power training in older adults	ACTRN12605000097640,	http://www.who.int/trialsearch/Trial2.aspx?TrialID=ACTRN12605000097640	2005	Study unrelevant to the review
Optimising micronutrient status in toddlers - putting the theory into practice	ACTRN12605000487617,	http://www.who.int/trialsearch/Trial2.aspx?TrialID=ACTRN12605000487617	2005	Study unrelevant to the review
Cranio-Cervical dynamometry in the rehabilitation of neck pain	ACTRN12605000500651,	http://www.who.int/trialsearch/Trial2.aspx?TrialID=ACTRN12605000500651	2005	Study unrelevant to the review
Low carbohydrate diets weight loss and heart disease	ACTRN12605000614695,	http://www.who.int/trialsearch/Trial2.aspx?TrialID=ACTRN12605000614695	2005	Study unrelevant to the review
Individual Medication Effectiveness Tests Comparing Celecoxib (encapsulated Celebrex) with Panadol Extend for Relief of Osteoarthritis	ACTRN12605000476639,	http://www.who.int/trialsearch/Trial2.aspx?TrialID=ACTRN12605000476639	2005	Study unrelevant to the review
DOUBLE BLIND, RANDOMIZED, MULTICENTER, PLACEBO CONTROLLED PARALLEL AND ACTIVE CONTROLLER STUDY TO EVALUATE THE EFFICACY AND SAFETY OF MK-0767 IN THE ALTERATION OF GLUCOSE AND LIPIDS IN PATIENTS THAT HAVE TYPE 2 DIABETES	PER-006-03,	http://www.who.int/trialsearch/Trial2.aspx?TrialID=PER-006-03	2003	Study unrelevant to the review
STUDY OF 12 WEEKS, RANDOMIZED, CONTROLLED WITH PLACEBO AND ACTIVE COMPARATOR, OF PARALLEL GROUP, DOUBLE BLIND, TO EVALUATE THE SAFETY AND EFFICACY OF 30 MG. OF ETORICOXIB COMPARED WITH 2400 MG OF IBUPROPHENE IN PATIENTS WITH OSTEOARTHRITIS (STUDY 2)	PER-026-03,	http://www.who.int/trialsearch/Trial2.aspx?TrialID=PER-026-03	2003	Study unrelevant to the review
A DOUBLE BLIND STUDY, RANDOMIZED, CONTROLLED WITH ACTIVE CONTROLLER, MULTICENTER, PARALLEL GROUP, TEST OF CONCEPT OF L-454560 IN PATIENT WITH COPD	PER-021-03,	http://www.who.int/trialsearch/Trial2.aspx?TrialID=PER-021-03	2003	Study unrelevant to the review
Prospective, multicenter, double-blind, randomized study to evaluate the safety and efficacy of BAY 12-8039 (moxifioxacin) 400 mg administered sequentially (intravenously / orally) every 24 hours compared with piperacillin / tazobactam 3.375 grams intravenously every 6 hours, followed of oral suspension of amoxicillin / clavulanic acid 800 mg every 12 hours for the treatment of patients with comp…	PER-001-03,	http://www.who.int/trialsearch/Trial2.aspx?TrialID=PER-001-03	2003	Study unrelevant to the review
RANDOMIZED, DOUBLE-BLIND STUDY, CONTROLLED BY ACTIVE COMPARATOR IN PARALLEL GROUPS TO EVALUATE THE SAFETY OF ETORICOXIB IN PATIENTS WITH OSTEOARTHRITIS OR RHEUMATOID ARTHRITIS	PER-067-02,	http://www.who.int/trialsearch/Trial2.aspx?TrialID=PER-067-02	2003	Study unrelevant to the review
PHASE III, RANDOMIZED, DOUBLE-BLIND, PLACEBO-CONTROLLED STUDY ON SAFETY AND EFFECTIVENESS OF THE GAMMA-1B SUBCUTANEOUS INTERPHERE (IFN-Y 1B) IN COMBINATION WITH STANDARD ANTIFUNGAL THERAPY FOR THE TREATMENT OF ACUTE CRYTOCOCCAL MENINGITIS IN PATIENTS WITH ACQUIRED IMMUNODEFICIENCY SYNDROME (AIDS)	PER-022-03,	http://www.who.int/trialsearch/Trial2.aspx?TrialID=PER-022-03	2003	Study unrelevant to the review
Television and nutrition in juvenile detention centers	Wallace, E	Californian journal of health promotion	2005	Study unrelevant to the review
Promotion of heart health in mid-life women: the church-based Heart and Soul Physical Activity Program	Peterson, JA	Dissertation/ thesis	2004	Study unrelevant to the review
Rehydration after exercise dehydration in heat: effects of caffeine intake	Dias, JC; Roti, MW; Pumerantz, AC; Watson, G; Judelson, DA; Casa, DJ; Armstrong, LE	Journal of sport rehabilitation	2005	Study unrelevant to the review
Weight gain in high-risk pregnant women: comparison by primary diagnosis and type of care	Herrera-Perdigon, J; Hopkins, E; Marcalle, M; Brooten, D; Youngblut, JM; Lizardo, ML	Clinical excellence for nurse practitioners	2005	Study unrelevant to the review
Effects of aided and unaided support of the neck while sitting (with back support), on autonomic nervous system activities	Okubo, N; Hishinuma, M	Japan journal of nursing science	2005	Study unrelevant to the review
Balance and perceived confidence with performance of instrumental activities of daily living: a pilot study of Tai Chi inspired exercise with elderly retirement-community dwellers	Mihay, L; Iltzsche, E; Tribby, A; Rushing, K; Spears, J; Wiltfong, H; Schaub, D; Chronister, A	Physical & occupational therapy in geriatrics	2003	Study unrelevant to the review
Effects of plyometric training on muscle-activation strategies and performance in female athletes	Chimera, NJ; Swanik, KA; Swanik, CB; Straub, SJ	Journal of athletic training (national athletic trainers' association)	2004	Study unrelevant to the review
Effectiveness of health education intervention programme on patent medicine vendors' knowledge on diagnosis and treatment of malaria in Ibadan	Salawu, RA; Adeyemo, FO	West african journal of nursing	2005	Study unrelevant to the review
Improving recreation therapy outcomes for community-based consumers of a regional mental health service	Pegg, S	American journal of recreation therapy	2003	Study unrelevant to the review
Duloxetine in the Treatment of Stress Urinary Incontinence	Michel, MC; Oelke, M	Women's health	2005	Study unrelevant to the review
Components of the metabolic syndrome as predictors of cardiovascular disease and type 2 diabetes in middle-aged Japanese men	Nakanishi, N; Takatorige, T; Fukuda, H; Shirai, K; Li, W; Okamoto, M; Yoshida, H; Matsuo, Y; Suzuki, K; Tatara, K	Diabetes research and clinical practice	2004	Study unrelevant to the review
High incidence of type 2 diabetes mellitus in South African Indians: a 10-year follow-up study	Motala, AA; Pirie, FJ; Gouws, E; Amod, A; Omar, MA	Diabetic medicine	2003	Study unrelevant to the review
Glucose intolerance (diabetes and IGT) in a selected South Indian population with special reference to family history, obesity and lifestyle factors - the Chennai urban population study (CUPS 14)	Mohan, V; Shanthirani, CS; Deepa, R	Journal of the Association of Physicians of India	2003	Study unrelevant to the review
Prediction of type 2 diabetes mellitus with alternative definitions of the metabolic syndrome: the insulin resistance atherosclerosis study	Hanley, AJ; Karter, AJ; Williams, K; Festa, A; D'Agostino, RB; Wagenknecht, LE; Haffner, SM	Circulation	2005	Study unrelevant to the review
The Singapore impaired glucose tolerance follow-up study: does the ticking clock go backward as well as forward?	Wong, MS; Gu, K; Heng, D; Chew, SK; Chew, LS; Tai, ES	Diabetes care	2003	Study unrelevant to the review
Predictors of changes in glucose tolerance status in obese youth	Weiss, R; Taksali, SE; Tamborlane, WV; Burgert, TS; Savoye, M; Caprio, S	Diabetes care	2005	Study unrelevant to the review
Obesity and the metabolic syndrome in children and adolescents	Weiss, R; Dziura, J; Burgert, TS; Tamborlane, WV; Taksali, SE; Yeckel, CW; Allen, K; Lopes, M; Savoye, M; Morrison, J; Sherwin, RS; Caprio, S	New England journal of medicine	2004	Study unrelevant to the review
The metabolic syndrome as predictor of type 2 diabetes: the San Antonio heart study	Lorenzo, C; Okoloise, M; Williams, K; Stern, MP; Haffner, SM	Diabetes care	2003	Study unrelevant to the review
Promoter (4G/5G) plasminogen activator inhibitor-1 genotype and plasminogen activator inhibitor-1 levels in blacks, Hispanics, and non-Hispanic whites: the insulin resistance atherosclerosis study	Festa, A; D'Agostino, R; Rich, SS; Jenny, NS; Tracy, RP; Haffner, SM	Circulation	2003	Study unrelevant to the review
Incidence and predictors of type 2 diabetes among professional and office workers in Bangkok, Thailand	Jiamjarasrangsi, W; Aekplakorn, W	Chotmaihet thangphaet [Journal of the Medical Association of Thailand]	2005	Study unrelevant to the review
Epidemiology of cardiovascular risk factors in Greece: aims, design and baseline characteristics of the ATTICA study	Pitsavos, Christos; Panagiotakos Demosthenes, B; Chrysohoou, Christina; Stefanadis, Christodoulos	BMC public health	2003	Study unrelevant to the review
Population-based incidence rates and risk factors for type 2 diabetes in white individuals: the Bruneck study	Bonora, E; Kiechl, S; Willeit, J; Oberhollenzer, F; Egger, G; Meigs, JB; Bonadonna, RC; Muggeo, M	Diabetes	2004	Study unrelevant to the review
Safety and efficacy of a novel tooth whitening system	Mason, S; Brown, D; Philp, G; Diasti, T; Cordero, R; Murray-Petzhold, C; Shepherd, M; Leight, R; Liebman, J	83rd general session of IADR/AADR/CADR; 2005, mar; baltimore, maryland, united states	2005	Study unrelevant to the review
Aftercare and cost-analysis with 3-types of mandibular implant-retained overdentures	Stoker, G	83rd general session of IADR/AADR/CADR; 2005, mar; baltimore, maryland, united states	2005	Study unrelevant to the review
Success of root surface GIC restorations after six months	Tan, HP; Lo, ECM; Dyson, JE	82nd general session of IADR/AADR/CADR; 2004, MAR 10-13; honolulu, hawaii, united states	2004	Study unrelevant to the review
Prevention of root caries in Hong Kong elders: one-year result	Tan, HP; Lo, ECM; Dyson, JE	Annual scientific meeting of the 19th international association for dental research-southeast asia division and 13th southeast asia association for dental education; 2004, sep 3-6; koh samui, thailand	2004	Study unrelevant to the review
A clinical trial of two cetylperidinium chloride alcohol free mouthwashes	Rawlinson, A; Walsh, T; Lamb, D; Marlow, I; Haywood, J; Wright, P	IADR british division meeting; 2005, apr 5-6; dundee, UK	2005	Study unrelevant to the review
Use of a conventional toothbrush compared to a natural product	Trochmann Fanchin, P; Sousa das Virgens Filho, J; Goodson, JM; Kozlowski, V	82nd general session of IADR/AADR/CADR; 2004, MAR 10-13; honolulu, hawaii, united states	2004	Study unrelevant to the review
Prevention of dental caries with fluoride slow-releasing devices in children	Toumba, KJ	XXXVIII scientific meeting of the south african division of IADR; 2004, sep 2-3; pretoria, south africa	2004	Study unrelevant to the review
Simple versus advanced fabrication of complete dentures: chewing ability	Vogeler, M; Heydecke, G; T√ºrp, JC; Strub, JR	83rd general session of IADR/AADR/CADR; 2005, mar; baltimore, maryland, united states	2005	Study unrelevant to the review
TMD pain reduction in splint therapy associated with reduced parafunctions	Glaros, AG; Owais, ZR; Lausten, LL	83rd general session of IADR/AADR/CADR; 2005, mar; baltimore, maryland, united states	2005	Study unrelevant to the review
Comparative clinical effectiveness of two dual-phase whitening dentifrices	Gerlach, RW; Dunavent, JM; Gibb, RD; Gabbard, MF; Tucker, HL; Martinez, CE	83rd general session of IADR/AADR/CADR; 2005, mar; baltimore, maryland, united states	2005	Study unrelevant to the review
Tissue engineering periodontium by PDGF delivery: multicenter human trial results	Giannobile, W; Nevins, M; Mcguire, MK; Kao, RT; Reddy, MS; Lynch, S	83rd general session of IADR/AADR/CADR; 2005, mar; baltimore, maryland, united states	2005	Study unrelevant to the review
Gingival status after twelve weeks with a chewing-gum containing polyphosphates	Porciani, PF; Grandini, S	83rd general session of IADR/AADR/CADR; 2005, mar; baltimore, maryland, united states	2005	Study unrelevant to the review
Clinical controlled investigation of two new alcohol-free 0.2% chlorhexidine mouthrinses	Hoffmann, T; Bruhn, G; Lorenz, K; Netuschil, L; Brecx, M; Toutenburg, H; Heumann, C	83rd general session of IADR/AADR/CADR; 2005, mar; baltimore, maryland, united states	2005	Study unrelevant to the review
Recruitment and baseline characteristics: the VA Dental Diabetes Study (VA-DDS)	Jones, JA; Garcia, RI; Wehler, CJ; Rich, S; Miller, DR; Rothendler, J; Krall, EA; Christiansen, CL	83rd general session of IADR/AADR/CADR; 2005, mar; baltimore, maryland, united states	2005	Study unrelevant to the review
A clinical trial on ART and conventional root fillings	Lo, ECM; Tan, HP; Dyson, JE	83rd general session of IADR/AADR/CADR; 2005, mar; baltimore, maryland, united states	2005	Study unrelevant to the review
Success of root surface GIC restorations after one year	Lo, ECM; Tan, HP; Dyson, JE	Annual scientific meeting of the 19th international association for dental research-southeast asia division and 13th southeast asia association for dental education; 2004, sep 3-6; koh samui, thailand	2004	Study unrelevant to the review
Bovine milk fermented with Lactobacillus reuteri decreases oral mutans streptococci	Nikawa, H; Makihira, S; Fukushima, H; Nishimura, H; Ozaki, Y; Ishida, K; Nishimura, M; Hamada, T; Tokemoto, T; Samaranayake, LP	82nd general session of IADR/AADR/CADR; 2004, MAR 10-13; honolulu, hawaii, united states	2004	Study unrelevant to the review
Effect of various rinsing protocols on properties of Meridol toothpaste	Gerardu, VAM; Buijs, MJ; Ten Cate, B; Van Loveren, C	Joint meeting of the continental european, israeli, and scandinavian (NOF) divisions of the IADR; 2004, aug 25-28; istanbul, turkey	2004	Study unrelevant to the review
EMG and jaw movements following prosthetic restoration after mandibular reconstruction	Garrett, N; Roumanas, E; Fueki, K; Fueki, W; Beumer, J; Kapur, K	83rd general session of IADR/AADR/CADR; 2005, mar; baltimore, maryland, united states	2005	Study unrelevant to the review
Effect of initial periodontal therapy on proinflammatory cytokines in GCF	Black, E; Yu, L; Hasturk, H; Warbington, ML; Guerrero, DM; Kantarci, A; Goodson, JM; Van Dyke, TE	82nd general session of IADR/AADR/CADR; 2004, MAR 10-13; honolulu, hawaii, united states	2004	Study unrelevant to the review
Does occupational therapy improve manual performance in tooth/denture brushing?	Bellomo, F; Julien, N; De Preux, F; Chung, JP; Budtz-jorgensen, E; M√ºller, F	83rd general session of IADR/AADR/CADR; 2005, mar; baltimore, maryland, united states	2005	Study unrelevant to the review
Efficacy of fluoride varnish in preventing early childhood caries	Weintraub, JA; Ramos-Gomez, F; Shain, S; Jue, B; Hoover, CI; Gansky, SA; Rapozo-Hilo, M; Featherstone, JDB	83rd general session of IADR/AADR/CADR; 2005, mar; baltimore, maryland, united states	2005	Study unrelevant to the review
Electronic intra-oral electrostimulator for the treatment of xerostomia: a sham controlled multicenter clinical trial in the frame of "Saliwell" project	Wolff, A; Strietzel, FP; Mart√çn-Granizo, R; Fedele, S; Lo Russo, L; Mignogna, M; Reichart, PA	IADR latin american region meeting; 2005	2005	Study unrelevant to the review
Clinical study to compare two different at-home whitening systems	Zantner, C; Derdilopoulou, F; Martus, P; Kielbassa, AM	Joint meeting of the continental european, israeli, and scandinavian (NOF) divisions of the IADR; 2004, aug 25-28; istanbul, turkey	2004	Study unrelevant to the review
Are participants‚Äô favorable perceptions linked to better clinical outcomes?	Zhong, Y; Rowe, DW; Tanaka, T; Takase, N; Ebisutani, K; Jared, H	82nd general session of IADR/AADR/CADR; 2004, MAR 10-13; honolulu, hawaii, united states	2004	Study unrelevant to the review
Routine oral nutritional supplementation for stroke patients in hospital (FOOD): a multicentre randomised controlled trial		Lancet	2005	Study unrelevant to the review
Effect on sexual life - A comparison between tibolone and continuous combined conjugated equine estrogens and medroxyprogesterone acetate	Uygur, D; Yesildaglar, N; Erkaya, S	Gynecological endocrinology	2005	Study unrelevant to the review
The acute effects of olive oil v cream on postprandial thermogenesis and substrate oxidation in postmenopausal women	Soares, MJ; Cummings, SJ; Mamo, JC; Kenrick, M; Piers, LS	British journal of nutrition	2004	Study unrelevant to the review
Pituitary suppression in ultrasound-monitored frozen embryo replacement cycles A randomised study	El Toukhy, T; Taylor, A; Khalaf, Y; Al Darazi, K; Rowell, P; Seed, P; Braude, P	Human reproduction (Oxford, England)	2004	Study unrelevant to the review
Promoting fruit and vegetable consumption among European schoolchildren: rationale, conceptualization and design of the Pro Children Project. (Promoting Fruit and Vegetable Consumption in Children across Europe - the Pro Children Project)	Klepp, K-I; Perez-Rodrigo, C; De Bourdeaudhuij, I; Due, PP; Elmadfa, I; Haraldsdottir, J; Vaz de Almeida, MDJ; Yngve, AH; Brug, JK	Annals of nutrition & metabolism	2005	Study unrelevant to the review
Evaluation of the preventive effect of the intermittent provision of iron and vitamin C on the reduction of the iron and neurodevelopment in infants	Evangelista-Salazar, E		2004	Study unrelevant to the review
Increasing fruit and vegetable intake in homebound elders: the Seattle Senior Farmers' Market Nutrition Pilot Program	Johnson, DB; Beaudoin, S; Smith, LT; Beresford, SA; LoGerfo, JP	Preventing chronic disease	2004	Study unrelevant to the review
Contraceptive vaginal rings releasing Nestorone and ethinylestradiol: a 1-year dose-finding trial	Sivin, I; Mishell, DR; Alvarez, F; Brache, V; Elomaa, K; L√§hteenm√§ki, P; Massai, R; Miranda, P; Croxatto, H; Dean, C; Small, M; Nash, H; Jackanicz, TM	Contraception	2005	Study unrelevant to the review
A single blind randomized trial of botulinum toxin A and upper limb training in congenital hemiplegia - activity, participation and health related quality of life	Boyd, RN; Bach, TM; Morris, C; Graham, HK; Imms, C; Johnson, L; Syngeniotis, A; Abbott, D; Jackson, GD	Developmental medicine and child neurology	2003	Study unrelevant to the review
The therapeutic profile of zolmitriptan in clinical practice	Diener, H C; Evers, S; Gendolla, A	International journal of clinical practice	2004	Study unrelevant to the review
Topiramate in migraine prophylaxis: results from a placebo-controlled trial including an active comparator-propranolol	Diener, H C; Tfelt-Hansen, P; Dahlof, C; Lainez, J M; Sandrini, G; Wang, S J; Neto, W; Jacobs, D; Vijapurkar,	Cephalalgia	2003	Study unrelevant to the review
Topiramate in migraine prophylaxis - Results from a placebo-controlled trial with propranolol as an active control	Diener, H C; Tfelt-Hansen, P; Dahlof, C; Lainez, M J A; Sandrini, G; Wang, S J; Neto, W; Vijapurkar, U; Doyle, A; Jacobs, D	Journal of neurology	2004	Study unrelevant to the review
The effect of increased access to emergency contraception among young adolescents	Harper, CC; Cheong, M; Rocca, CH; Darney, PD; Raine, TR	Obstetrics and gynecology	2005	Study unrelevant to the review
A randomised prospective study on early active mobilization after zone II flexor tendon repair	Silva, JB; Calcagnotto, G; Oliveira, CGD; Fisher, H	Revista brasileira de ortopedia	2003	Study unrelevant to the review
Pyridoxine supplementation corrects vitamin B6 deficiency but does not improve inflammation in patients with rheumatoid arthritis		Arthritis research & therapy	2005	Study unrelevant to the review
Successful treatment of rheumatoid arthritis is associated with a reduction in serum sE-selectin and thrombomodulin level		Clinical rheumatology	2004	Study unrelevant to the review
Hormone replacement therapy in rheumatoid arthritis is associated with lower serum levels of soluble IL-6 receptor and higher insulin-like growth factor 1		Arthritis research & therapy	2003	Study unrelevant to the review
The British Rheumatoid Outcome Study Group (BROSG) randomised controlled trial to compare the effectiveness and cost-effectiveness of aggressive versus symptomatic therapy in established rheumatoid arthritis		Health technology assessment (Winchester, England)	2005	Study unrelevant to the review
Is fish oil good or bad for heart disease? Two trials with apparently conflicting results	Burr, ML; Dunstan, FD; George, CH	Journal of membrane biology	2005	Study unrelevant to the review
Double-blind randomized placebo controlled trial (phase II) on the efficacy and safety of Ranjiangduoji capsule in the treatment of patients with active rheumatoid arthritis (Rtention of Cold-damp in the collaterals)		Chinese journal of evidence-based medicine	2005	Study unrelevant to the review
Suspected research fraud: difficulties of getting at the truth	White, C	British medical journal	2005	Study unrelevant to the review
Therapeutic effect of electroacupuncture combined with medicine on acute rheumatoid arthritis at active stage		Zhongguo zhen jiu [Chinese acupuncture & moxibustion]	2005	Study unrelevant to the review
Comparison of Rheumatoid Arthritis Clinical Trial Outcome Measures: a Simulation Study		Arthritis and rheumatism	2003	Study unrelevant to the review
A randomized, controlled trial of interferon-beta-1a (Avonex(R)) in patients with rheumatoid arthritis: a pilot study		Arthritis research & therapy	2004	Study unrelevant to the review
The British Rheumatoid Outcome Study Group (BROSG) randomised controlled trial to compare the effectiveness and cost-effectiveness of aggressive versus symptomatic therapy in established rheumatoid arthritis		Health technology assessment	2005	Study unrelevant to the review
Efficiency of Potentiated Antibodies to Tumor Necrosis Factor-alpha (Artrofoon) in the Therapy of Patients with Rheumatoid Arthritis		Bulletin of experimental biology and medicine	2003	Study unrelevant to the review
Purine Levels and Cytokine Release with Diuretic Administration in Rheumatoid Arthritis		Journal of applied research	2003	Study unrelevant to the review
Influence of hormone replacement therapy on disease progression and bone mineral density in rheumatoid arthritis		Journal of rheumatology	2003	Study unrelevant to the review
B cell-directed therapy in rheumatoid arthritis--clinical experience		Journal of rheumatology. Supplement	2005	Study unrelevant to the review
Is there a role for long-chain omega3 or oil-rich fish in the treatment of atrial fibrillation?	Harrison, RA; Elton, PJ	Medical hypotheses	2005	Study unrelevant to the review
Exercise, physical activity, and physical performance in Thai elders after knee replacement surgery: a behavioral change intervention study	Harnirattisai, T	Dissertation/ thesis	2003	Study unrelevant to the review
Physical activity counseling intervention for women age 50-75 within the community	Costanzo, C	Dissertation/ thesis	2005	Study unrelevant to the review
Changes in diet quality and blood pressure among adolescents with hypertension in response to a dietary intervention emphasizing fruits, vegetables and low-fat dairy products	Vagedes, KM		2005	Study unrelevant to the review
Adherence to exercise in patients with chronic obstructive pulmonary disease	Cuenco, DD	Dissertation/ thesis	2003	Study unrelevant to the review
Ultrasound Enhanced Thrombolysis for Stroke	Alexandrov, AV	Seminars in cerebrovascular diseases and stroke	2005	Study unrelevant to the review
Study on effect of different dosages of ligustrazine on level of plasminogen activator inhibitor-1 activity in type 2 diabetes mellitus patients	Xian-zhong, X; Zhao-hua, Z; Xiao-yan, X	Chinese journal of integrative medicine	2003	Study unrelevant to the review
The Young Womans Reach Project: trial of an Intervention to Impact Contraceptive Behavior, Unintended Pregnancy, and Sexually Transmitted Infections (STIs) Among Adolescent Females	NCT00230880,	https://clinicaltrials.gov/ct2/show/NCT00230880	2005	Study unrelevant to the review
Health-related quality of life, functional status, and exercise tolerance of adults with chronic obstructive pulmonary disease following three treatment situations: exercise alone, exercise with a lecture series, and exercise with activity training	Migliore, A	Dissertation/ thesis	2003	Study unrelevant to the review
The impact of moderate intensity upper body resistance training on perceived performance of household physical activities, functional capacity and cardiac quality of life among women participating in supervised outpatient (Phase II) cardiac rehabilitation programs	Coke, LA	Dissertation/ thesis	2005	Study unrelevant to the review
Efficacy of rehabilitation in patients with Parkinson's disease	Ellis, TD	Dissertation/ thesis	2005	Study unrelevant to the review
Antioxidant activity and oxidative damage following exercise training in individuals with multiple sclerosis	Davis, SL	Dissertation/ thesis	2003	Study unrelevant to the review
Achieving behavioral change with motivational interviewing	Kreman, RM	Dissertation/ thesis	2005	Study unrelevant to the review
Multiple daily TENS treatments for the shoulder after exercise-induced injury	Dover, G	Dissertation/ thesis	2005	Study unrelevant to the review
Daily activity records: effects on physical activity self-efficacy and behavior in people with type 2 diabetes	Gleeson-Kreig, JM	Dissertation/ thesis	2004	Study unrelevant to the review
Increasing physical activity in rural elderly	Pomeroy, SLH	Dissertation/ thesis	2003	Study unrelevant to the review
Randomized clinical trial comparing active versus passive approaches to the treatment of recurrent and chronic low back pain	Anderson, BD	Dissertation/ thesis	2005	Study unrelevant to the review
Self-regulation intervention by telephone to reduce weight and blood pressure in overweight women with elevated blood pressure	Fluker, JG	Dissertation/ thesis	2005	Study unrelevant to the review
The relationship between parental attitudes and lifestyle behaviors among hypertensive African Americans caring for children and/or grandchildren	Long, JY	Dissertation/ thesis	2004	Study unrelevant to the review
A structural model of the effects of organized leisure activities on the well-being of elder adults in Spain	Garc√≠a-Mart√≠n, M√Å; G√≥mez-Jacinto, L; Martimportugu√©s-Goyenechea, C	Activities, adaptation & aging	2004	Study unrelevant to the review
Comparing efficacy of two different hormonal therapy regimen on activity of coagulation factors VII, VIII, IX and serum lipids in menopaused women	Asgari, S; Pourshams, A; Zolfaghari, S; Sadeghi, M; Naderi, G; Asgari, N; Fazeli, M	Iranian journal of diabetes & lipid disorders	2004	Study unrelevant to the review
Tactile massage after a stroke and improved quality of life	Olsson, I; Rahm, V; H√∂gberg, H	Nordic journal of nursing research & clinical studies / v√•rd i norden	2004	Study unrelevant to the review
Bioequivalence evaluation of two tablet formulations of carbocysteine in healthy Chinese men	Bi, H; Zhong, G; Huang, M; Zhou, S; Huang, L; Zeng, G; Liao, X; Chen, X; Pang, Y	Journal of applied research	2005	Study unrelevant to the review
Randomised-controlled trial of a fibre supplement on the symptoms of irritable bowel syndrome	Rees, G; Davies, J; Thompson, R; Parker, M; Liepins, P	Journal of the Royal Society for the Promotion of Health	2005	Study unrelevant to the review
A randomized pilot study of behavioral treatment to increase calorie intake in toddlers with cystic fibrosis	Powers, SW; Byars, KC; Mitchell, MJ; Patton, SR; Schindler, T; Zeller, MH	Children's health care	2003	Study unrelevant to the review
Accumulating aerobic exercise for effective weight control	Sykes, K; Choo, LL; Cotterrell, M	Journal of the Royal Society for the Promotion of Health	2004	Study unrelevant to the review
A clinical trial investigating the possible effect of cryotherapy and moist heat on active myofascial trigger points of the shoulder girdle: a pilot study	Andersen, MS; Parkin-Smith, GF	European journal of chiropractic	2003	Study unrelevant to the review
Does life stress moderate the effects of a physical activity intervention?	Johnson-Kozlow, MF; Sallis, JF; Calfas, KJ	Psychology & health	2004	Study unrelevant to the review
Does a required physical education program change leisure exercise behaviours in Hong Kong university students? -- The role of the environment explored	Ng, JK; Cuddihy, T; Fung, L	Journal of exercise science and fitness	2003	Study unrelevant to the review
The effects of a brief time perspective intervention for increasing physical activity among young adults	Hall, PA; Fong, GT	Psychology & health	2003	Study unrelevant to the review
[Commentary on] Beyond adrenal and ovarian androgen generation: increased peripheral 5alpha-reductase activity in women with polycystic ovary syndrome	Jaffe, RB	Obstetrical & gynecological survey	2003	Study unrelevant to the review
The effect of an exercise program on bone mineral density in adults with osteopenia in Taiwan: a randomized controlled trial	Chao, ML; Hazelton, M; Cholowski, K	Thai journal of nursing research	2005	Study unrelevant to the review
Assessment of early oral feeding on gastrointestinal symptoms after cesarean delivery and total abdominal hysterectomy	Amini, A; Mortazavi, A; Nojoomi, M	Journal of iran university of medical sciences	2005	Study unrelevant to the review
Effect of Chinese herbs for activating blood circulation, removing stasis and supplementing Qi on the circulating endothelial cells in patients with unstable angina pectoris	Ma, L; Ruan, Y; Jiao, Z; Li, X	Chinese journal of integrative medicine	2004	Study unrelevant to the review
Clinical update. Flaxseed modulates estrogen metabolism in postmenopausal women -- comparison with soy	Brown, DJ	HerbalGram	2005	Study unrelevant to the review
Effects of Xuezhikang capsule on blood lipids, platelet activation and coagulation-fibrinolysis activity in patients with hyperlipidemia	Liu, Z; Yu, X	Chinese journal of integrative medicine	2004	Study unrelevant to the review
Effects of a pedometer-based physical activity program on older adults' mobility-related self-efficacy and physical performance	Croteau, KA; Richeson, NE; Vines, SW; Jones, DB	Activities, adaptation & aging	2004	Study unrelevant to the review
Daily consumption of dried plum by postmenopausal women does not cause undesirable changes in bowel function	Lucas, EA; Hammond, LJ; Mocanu, V; Arquitt, AB; Trolinger, A; Khalil, DA; Smith, BJ; Soung, DY; Daggy, BP; Arjmandi, BH	Journal of applied research	2004	Study unrelevant to the review
Lower-extremity kinetic response to weighted-vest resistance during stepping exercise in older adults	Salem, GJ; Flanagan, SP; Wang, M; Song, J; Azen, SP; Greendale, GA	Journal of applied biomechanics	2004	Study unrelevant to the review
[Commentary on] Effect of exercise duration and intensity on weight loss in overweight, sedentary women: a randomized trial	Jakicic, JM; Marcus, BH; Gallagher, KI; Napolitano, M; Lang, W	Obstetrical & gynecological survey	2004	Study unrelevant to the review
Effects of group physiotherapy for patients with Parkinson's disease: a cross-over trial	de Goede, CJT; Ellis, T; Wagenaar, RC; Feldman, R; Wolters, E; Kwakkel, G	Nederlands tijdschrift voor fysiotherapie	2004	Study unrelevant to the review
The effects of a sensory motor activities protocol based on the theory of sensory integration on children diagnosed with preprimary impairments	Paul, S; Sinen, P; Johnson, J; Latshaw, C; Newton, J; Nelson, A; Powers, R	Occupational therapy in health care	2003	Study unrelevant to the review
Daughters and mothers exercising together (DAMET): effects of home- and university-based interventions on physical activity behavior and family relations	Ransdell, LB; Eastep, E; Taylor, A; Oakland, D; Schmidt, J; Moyer-Mileur, L; Shultz, B	American journal of health education	2003	Study unrelevant to the review
Effect of omega-3 fatty acids on glycaemic control and lipid profile in patients with type 2 diabetes	Omrani, G; Mazloom, Z; Savid, M; Rashidi, A	Iranian journal of diabetes & lipid disorders	2003	Study unrelevant to the review
Effectiveness of GABA Agonists in Reducing the Reinforcing Effects of Cocaine	NCT00218166,	https://clinicaltrials.gov/show/NCT00218166	2005	Study unrelevant to the review
Effect of Direct Current Polarization on Brain Function	NCT00088569,	https://clinicaltrials.gov/show/NCT00088569	2004	Study unrelevant to the review
Metformin therapy in obese hypertensive patients results in body fat and 24h blood pressure reductions independent of changes in insulin resistance	Zanella, M-T; Vieira, M; Kohlmann Jr, O; Ribeiro, A	International journal of obesity	2004	Study unrelevant to the review
A phase II trial of bryostatin-1 administered by weekly 24-hour infusion in recurrent epithelial ovarian carcinoma	Clamp, AR; Blackhall, FH; Vasey, P; Soukop, M; Coleman, R; Halbert, G; Robson, L; Jayson, GC	British journal of cancer	2003	Study unrelevant to the review
Preventing Obesity Using Novel Dietary Strategies	NCT00072995,	https://clinicaltrials.gov/show/NCT00072995	2003	Study unrelevant to the review
Safety and Immunogenicity of a Modified Vaccinia Ankara (MVA) HIV Vaccine in HIV Uninfected Adults	NCT00252148,	https://clinicaltrials.gov/show/NCT00252148	2005	Study unrelevant to the review
Make Better Choices Study	NCT00113672,	https://clinicaltrials.gov/show/NCT00113672	2005	Study unrelevant to the review
Functional Electrical Stimulation-Assisted Walking: reduction of Secondary Complications Due to Spinal Cord Injury	NCT00201968,	https://clinicaltrials.gov/show/NCT00201968	2005	Study unrelevant to the review
Knee Stability Training for Knee Osteoarthritis (OA)	NCT00078624,	https://clinicaltrials.gov/show/NCT00078624	2004	Study unrelevant to the review
Thyroxine Replacement in Organ Donors	NCT00238030,	https://clinicaltrials.gov/show/NCT00238030	2005	Study unrelevant to the review
Study Comparing the Immune Response of Fluarix and Fluzone Influenza Vaccines	NCT00197288,	https://clinicaltrials.gov/show/NCT00197288	2005	Study unrelevant to the review
Silver-Coated Endotracheal Tube to Reduce Ventilator Associated Pneumonia (VAP)	NCT00148642,	https://clinicaltrials.gov/show/NCT00148642	2005	Study unrelevant to the review
Use of Activated Recombinant Human Factor VII in Cardiac Surgery	NCT00154427,	https://clinicaltrials.gov/show/NCT00154427	2005	Study unrelevant to the review
The ADDITION Study. Intensive Treatment in People With Screen Detected Diabetes in Primary Care	NCT00237549,	https://clinicaltrials.gov/show/NCT00237549	2005	Study unrelevant to the review
Chronic Low Back Pain Research Project	NCT00108550,	https://clinicaltrials.gov/show/NCT00108550	2005	Study unrelevant to the review
Improvement of Physical Activity and Correction of Body Mass Index in School Children	NCT00176371,	https://clinicaltrials.gov/show/NCT00176371	2005	Study unrelevant to the review
Improving Perinatal Care in Latin America	NCT00070720,	https://clinicaltrials.gov/show/NCT00070720	2003	Study unrelevant to the review
Randomized Placebo-Controlled Trial (RPCT) of Maize/Zinc in Guatemala	NCT00098202,	https://clinicaltrials.gov/show/NCT00098202	2004	Study unrelevant to the review
Benefits of Applying Neuroprosthesis to Improve Grasping and Reaching in Spinal Cord Injury Patients	NCT00221117,	https://clinicaltrials.gov/show/NCT00221117	2005	Study unrelevant to the review
A Clinical Study in the Use of Orthotics in Treating Pain in the Front of the Knee	NCT00118521,	https://clinicaltrials.gov/show/NCT00118521	2005	Study unrelevant to the review
A Study to Assess the Effect of Tocilizumab + Methotrexate on Prevention of Structural Joint Damage in Patients With Moderate to Severe Active Rheumatoid Arthritis (RA)	NCT00106535,	https://clinicaltrials.gov/show/NCT00106535	2005	Study unrelevant to the review
PEAK Study (Physical Exercise and Activity in Kids)	NCT00213187,	https://clinicaltrials.gov/show/NCT00213187	2005	Study unrelevant to the review
Brief Strategic Family Therapy for Adolescent Drug Abusers	NCT00095303,	https://clinicaltrials.gov/show/NCT00095303	2004	Study unrelevant to the review
TAFF-Psychological Treatment of Separation Anxiety Disorder	NCT00255112,	https://clinicaltrials.gov/show/NCT00255112	2005	Study unrelevant to the review
Treatment Options for Type 2 Diabetes in Adolescents and Youth (TODAY)	NCT00081328,	https://clinicaltrials.gov/show/NCT00081328	2004	Study unrelevant to the review
Gestational Diabetes Mellitus Trial (GDM)	NCT00069576,	https://clinicaltrials.gov/show/NCT00069576	2003	Study unrelevant to the review
Treatment of Severe Alzheimer's Disease: evaluation of Efficacy and Safety of Galantamine Hydrobromide in a Controlled Study	NCT00216593,	https://clinicaltrials.gov/show/NCT00216593	2005	Study unrelevant to the review
A Study to Compare the Effectiveness and Safety of Flexibly Varied Doses of Paliperidone Palmitate and Risperidone in Treating Patients With Schizophrenia	NCT00210717,	https://clinicaltrials.gov/show/NCT00210717	2005	Study unrelevant to the review
Zonegran in the Treatment of Binge Eating Disorder Associated With Obesity	NCT00221442,	https://clinicaltrials.gov/show/NCT00221442	2005	Study unrelevant to the review
A Randomized Trial: changing Behavior in Post-Angioplasty Patients	NCT00248846,	https://clinicaltrials.gov/show/NCT00248846	2005	Study unrelevant to the review
A Randomized Trial of Changing Exercise and Physical Activity Behavior in Asthma Patients	NCT00195117,	https://clinicaltrials.gov/show/NCT00195117	2005	Study unrelevant to the review
TB (Tuberculosis) Preventive Therapy for HIV Patients With Access to HAART (Highly Active Antiretroviral Therapy)	NCT00107887,	https://clinicaltrials.gov/show/NCT00107887	2005	Study unrelevant to the review
Fibre and Appetite Regulation Trial (FART)	NCT00247455,	https://clinicaltrials.gov/show/NCT00247455	2005	Study unrelevant to the review
Human Anti-tumor Necrosis Factor (TNF) Monoclonal Antibody Adalimumab in Subjects With Active Ankylosing Spondylitis	NCT00085644,	https://clinicaltrials.gov/show/NCT00085644	2004	Study unrelevant to the review
A Safety Study Comparing Natrecor (Nesiritide) Versus Dobutamine Therapy for Worsening Congestive Heart Failure	NCT00270400,	https://clinicaltrials.gov/show/NCT00270400	2005	Study unrelevant to the review
A Study of the Effectiveness and Safety of Topiramate in the Treatment of Moderate to Severe Binge-eating Disorder Associated With Obesity	NCT00210808,	https://clinicaltrials.gov/show/NCT00210808	2005	Study unrelevant to the review
Self-management for Men With Uncomplicated Lower Urinary Tract Symptoms	NCT00270309,	https://clinicaltrials.gov/show/NCT00270309	2005	Study unrelevant to the review
Trial Evaluating the Efficacy and Safety of 2 Fixed Doses of Paliperidone Extended-Release (ER) Tablets in the Treatment of Adult Patients With Schizophrenia	NCT00077714,	https://clinicaltrials.gov/show/NCT00077714	2004	Study unrelevant to the review
An Efficacy and Safety Study of Topiramate in the Treatment of Alcohol Dependence	NCT00210925,	https://clinicaltrials.gov/show/NCT00210925	2005	Study unrelevant to the review
Healthy Eating Aerobic and Resistance Training in Youth (HEARTY) Trial	NCT00195858,	https://clinicaltrials.gov/show/NCT00195858	2005	Study unrelevant to the review
Rituximab and/or Lenalidomide in Treating Patients With Follicular Non-Hodgkin's Lymphoma That is Not Refractory to Rituximab	NCT00238238,	https://clinicaltrials.gov/show/NCT00238238	2005	Study unrelevant to the review
Remission in Subjects With Crohn's Disease, 1 Year Phase	NCT00055497,	https://clinicaltrials.gov/show/NCT00055497	2003	Study unrelevant to the review
Placebo and Active Controlled Study of Rivoglitazone in Type 2 Diabetes	NCT00143520,	https://clinicaltrials.gov/show/NCT00143520	2005	Study unrelevant to the review
A Study of Safety and Efficacy of Infliximab (Remicade) in Patients With COPD	NCT00056264,	https://clinicaltrials.gov/show/NCT00056264	2003	Study unrelevant to the review
Comparison of HIV Clinic-based Treatment With Buprenorphine Versus Referred Care in Heroin-dependent Participants	NCT00130819,	https://clinicaltrials.gov/show/NCT00130819	2005	Study unrelevant to the review
Phase III Trial Of Docetaxel Versus Docetaxel Plus ZD1839 In Head And Neck Cancer	NCT00088907,	https://clinicaltrials.gov/show/NCT00088907	2004	Study unrelevant to the review
Atrial Fibrillation Clopidogrel Trial With Irbesartan for Prevention of Vascular Events (ACTIVE A)	NCT00249873,	https://clinicaltrials.gov/show/NCT00249873	2005	Study unrelevant to the review
Safety and Efficacy of Adalimumab in Patients With Active Ankylosing Spondylitis	NCT00195819,	https://clinicaltrials.gov/show/NCT00195819	2005	Study unrelevant to the review
Intervention to Improve Care at Life's End	NCT00234286,	https://clinicaltrials.gov/show/NCT00234286	2005	Study unrelevant to the review
Single Dose Azithromycin in the Treatment of Adult Cholera	NCT00229944,	https://clinicaltrials.gov/show/NCT00229944	2005	Study unrelevant to the review
Blood Folate and Homocysteine Levels Following Administration of Folic Acid According to Different Daily Dosing Schedules: a Simulation of Food Fortification	NCT00207558,	https://clinicaltrials.gov/show/NCT00207558	2005	Study unrelevant to the review
Trial Investigating the Effect of Different Exercise Forms on Depression	NCT00103415,	https://clinicaltrials.gov/show/NCT00103415	2005	Study unrelevant to the review
GI Interlab 2 Study: measuring the Glycaemic Index (GI) of Foods	NCT00260858,	https://clinicaltrials.gov/show/NCT00260858	2005	Study unrelevant to the review
Effects of Oral Glucosamine on Insulin and Blood Vessel Activity in Normal and Obese People	NCT00065377,	https://clinicaltrials.gov/show/NCT00065377	2003	Study unrelevant to the review
Acupuncture for Irritable Bowel Syndrome	NCT00065403,	https://clinicaltrials.gov/show/NCT00065403	2003	Study unrelevant to the review
Comparison of Popular Weight Loss Diets	NCT00079573,	https://clinicaltrials.gov/show/NCT00079573	2004	Study unrelevant to the review
Study of the Human Anti-TNF Monoclonal Antibody Adalimumab for the Induction of Clinical Remission in Subjects With Crohn's Disease	NCT00105300,	https://clinicaltrials.gov/show/NCT00105300	2005	Study unrelevant to the review
Functional Electrical Stimulation (FES) for Upper Extremity Recovery in Stroke	NCT00142792,	https://clinicaltrials.gov/show/NCT00142792	2005	Study unrelevant to the review
Trial of Plasma Exchange for Acute Renal Failure at the Onset of Myeloma	NCT00120263,	https://clinicaltrials.gov/show/NCT00120263	2005	Study unrelevant to the review
Behavioural Intervention for Dysphagia in Acute Stroke	NCT00257764,	https://clinicaltrials.gov/show/NCT00257764	2005	Study unrelevant to the review
Multicenter Study Differentiated Thyroid Carcinoma	NCT00144079,	https://clinicaltrials.gov/show/NCT00144079	2005	Study unrelevant to the review
Physicians' Health Study II	NCT00270647,	https://clinicaltrials.gov/show/NCT00270647	2005	Study unrelevant to the review
VA Low Vision Intervention Trial	NCT00223756,	https://clinicaltrials.gov/show/NCT00223756	2005	Study unrelevant to the review
Rebif New Formulation (RNF) in Relapsing Forms of Multiple Sclerosis	NCT00110396,	https://clinicaltrials.gov/show/NCT00110396	2005	Study unrelevant to the review
Minimally Invasive Surgery and rtPA for Intracerebral Hemorrhage Evacuation	NCT00224770,	https://clinicaltrials.gov/show/NCT00224770	2005	Study unrelevant to the review
Safety and Efficacy of Two Different Doses of Asacol in the Treatment of Moderately Active Ulcerative Colitis	NCT00073021,	https://clinicaltrials.gov/show/NCT00073021	2003	Study unrelevant to the review
Effect of Exercise on Risk-factors of Elderly Women	NCT00267839,	https://clinicaltrials.gov/show/NCT00267839	2005	Study unrelevant to the review
Sertraline vs. Venlafaxine XR	NCT00179283,	https://clinicaltrials.gov/show/NCT00179283	2005	Study unrelevant to the review
A Comparison of Duloxetine Hydrochloride, Marketed Comparator, and Placebo in the Treatment of Generalized Anxiety Disorder	NCT00122850,	https://clinicaltrials.gov/show/NCT00122850	2005	Study unrelevant to the review
Rt-PA in the Treatment of Acute Ischemic Stroke	NCT00153036,	https://clinicaltrials.gov/show/NCT00153036	2005	Study unrelevant to the review
Comparing Effects of 3 Sources of Garlic on Cholesterol Levels	NCT00056511,	https://clinicaltrials.gov/show/NCT00056511	2003	Study unrelevant to the review
Immunotherapy of HLA-A2 Positive Stage III/IV Melanoma Patients	NCT00112229,	https://clinicaltrials.gov/show/NCT00112229	2005	Study unrelevant to the review
Examine Safety and Immune Responses of GSK 257049 Vaccine When Administered to Infants Living in a Malaria-endemic Region	NCT00197028,	https://clinicaltrials.gov/show/NCT00197028	2005	Study unrelevant to the review
The Effect of Paracetamol in the Treatment of Non-severe Malaria in Children in Guinea-Bissau	NCT00137566,	https://clinicaltrials.gov/show/NCT00137566	2005	Study unrelevant to the review
Chemotherapy With or Without Gemtuzumab Ozogamicin in Treating Older Patients With Acute Myeloid Leukemia	NCT00052299,	https://clinicaltrials.gov/show/NCT00052299	2003	Study unrelevant to the review
R-CHOP-14 Versus R-CHOP-21 and Darbepoetin Alpha in Patients Aged 60-80 Years With Diffuse Large B-cell Lymphoma	NCT00144755,	https://clinicaltrials.gov/show/NCT00144755	2005	Study unrelevant to the review
Gemtuzumab Ozogamicin in Treating Older Patients With Previously Untreated Acute Myeloid Leukemia	NCT00091234,	https://clinicaltrials.gov/show/NCT00091234	2004	Study unrelevant to the review
Clofarabine vs Clofarabine in Plus With Low-Dose Ara-C in Previously Untreated Patients With Acute Myeloid Leukemia (AML) and High-Risk Myelodysplastic Syndromes (MDS)	NCT00088218,	https://clinicaltrials.gov/show/NCT00088218	2004	Study unrelevant to the review
Study of Three Different Schedules of Low-Dose Decitabine in Myelodysplastic Syndrome (MDS)	NCT00067808,	https://clinicaltrials.gov/show/NCT00067808	2003	Study unrelevant to the review
Therapy-Optimization Trial for the Treatment of Acute Myeloid Leukemias (AML) in Children and Adolescents	NCT00111345,	https://clinicaltrials.gov/show/NCT00111345	2005	Study unrelevant to the review
Anticoagulation With rNAPc2 to Eliminate MACE/TIMI 32	NCT00116012,	https://clinicaltrials.gov/show/NCT00116012	2005	Study unrelevant to the review
Vaccine Therapy in Treating Patients With Stage III or Stage IV Melanoma That Cannot Be Removed With Surgery	NCT00086866,	https://clinicaltrials.gov/show/NCT00086866	2004	Study unrelevant to the review
A Trial of Intermittent Treatment in the Prevention of Malaria in Senegalese Children	NCT00132561,	https://clinicaltrials.gov/show/NCT00132561	2005	Study unrelevant to the review
Yellow Fever Virus Vaccine and Immune Globulin Study	NCT00254826,	https://clinicaltrials.gov/show/NCT00254826	2005	Study unrelevant to the review
TMC125-C206: a Phase III Study to Investigate the Efficacy, Tolerability and Safety of TMC125 as Part of an Antiretroviral Regimen, Including TMC114/Ritonavir and an Investigator-selected Optimized Background, in HIV-1 Infected Patients With Limited to no Treatment Options	NCT00254046,	https://clinicaltrials.gov/show/NCT00254046	2005	Study unrelevant to the review
Prophylactic Antibiotics in Measles	NCT00168532,	https://clinicaltrials.gov/show/NCT00168532	2005	Study unrelevant to the review
MDX-010 Antibody, MDX-1379 Melanoma Vaccine, or MDX-010/MDX-1379 Combination Treatment for Patients With Unresectable or Metastatic Melanoma	NCT00094653,	https://clinicaltrials.gov/show/NCT00094653	2004	Study unrelevant to the review
Russia PREVENT (HIV Prevention Partnership in Russian Alcohol Treatment)	NCT00183118,	https://clinicaltrials.gov/show/NCT00183118	2005	Study unrelevant to the review
Safety and Acceptability of Carraguard¬Æ in HIV Positive Women and Men	NCT00213005,	https://clinicaltrials.gov/show/NCT00213005	2005	Study unrelevant to the review
Safety and Efficacy Study of Photopheresis Plus Standard Therapy to Treat Chronic Graft-versus-Host Disease	NCT00054613,	https://clinicaltrials.gov/show/NCT00054613	2003	Study unrelevant to the review
Long Term Study of Avonex Therapy Following a First Attack of Multiple Sclerosis	NCT00179478,	https://clinicaltrials.gov/show/NCT00179478	2005	Study unrelevant to the review
Strength Training Intervention for Breast Cancer Survivors and the Effects on Lymphedema Status	NCT00194363,	https://clinicaltrials.gov/show/NCT00194363	2005	Study unrelevant to the review
The Medical College of Georgia PLAY Project: exercise Dose and Insulin Sensitivity in Obese Children	NCT00108901,	https://clinicaltrials.gov/show/NCT00108901	2005	Study unrelevant to the review
Community-Based Trial of Screening for Chlamydia Trachomatis to Prevent Pelvic Inflammatory Disease	NCT00115388,	https://clinicaltrials.gov/show/NCT00115388	2005	Study unrelevant to the review
Dispatcher-Assisted Resuscitation Trial (DART)	NCT00219687,	https://clinicaltrials.gov/show/NCT00219687	2005	Study unrelevant to the review
Improving Bone Health in Adolescent Girls: the Youth Osteoporosis and Understanding Total Health (YOUTH) Study	NCT00067600,	https://clinicaltrials.gov/show/NCT00067600	2003	Study unrelevant to the review
RethinQ Study - Evaluating Pacing in Heart Failure Patients	NCT00132977,	https://clinicaltrials.gov/show/NCT00132977	2005	Study unrelevant to the review
Rituximab in Active Ulcerative Colitis	NCT00261118,	https://clinicaltrials.gov/show/NCT00261118	2005	Study unrelevant to the review
Immune System Function Following Vaccination in HIV Infected Children Taking Anti-HIV Drugs	NCT00257127,	https://clinicaltrials.gov/show/NCT00257127	2005	Study unrelevant to the review
COMMIT (Combination Of Maintenance Methotrexate-Infliximab Trial)	NCT00132899,	https://clinicaltrials.gov/show/NCT00132899	2005	Study unrelevant to the review
Esomeprazole for Treatment of GERD in Pediatric Patients	NCT00228527,	https://clinicaltrials.gov/show/NCT00228527	2005	Study unrelevant to the review
Efficacy Study of Activated Prothrombin Complex for Prevention of Bleeds in Hemophilia A With Inhibitors	NCT00221195,	https://clinicaltrials.gov/show/NCT00221195	2005	Study unrelevant to the review
Block-replacement Therapy During Radioiodine Therapy	NCT00150124,	https://clinicaltrials.gov/show/NCT00150124	2005	Study unrelevant to the review
Functional Electrical Stimulation for Footdrop in Hemiparesis	NCT00148343,	https://clinicaltrials.gov/show/NCT00148343	2005	Study unrelevant to the review
A Study on Efficacy and Safety of Topiramate in the Treatment of Patients With Obesity	NCT00236613,	https://clinicaltrials.gov/show/NCT00236613	2005	Study unrelevant to the review
Transcranial Magnetic Stimulation (TMS) and Obsessive Compulsive Disorder (OCD)	NCT00106249,	https://clinicaltrials.gov/show/NCT00106249	2005	Study unrelevant to the review
Effect of Hyperglycemia in PAI-1 Activity and the Relationship With Outcome in Severe Sepsis and Septic Shock	NCT00159952,	https://clinicaltrials.gov/show/NCT00159952	2005	Study unrelevant to the review
Prednisone Timed-Release Tablet (TRT) Study: modified-Release (MR) Formulation of Prednisone Compared to Standard Immediate-Release (IR) Prednisone in Participants With Rheumatoid Arthritis	NCT00146640,	https://clinicaltrials.gov/show/NCT00146640	2005	Study unrelevant to the review
Efficacy and Safety of Dexlansoprazole MR and Lansoprazole on Healing of Erosive Esophagitis	NCT00251693,	https://clinicaltrials.gov/show/NCT00251693	2005	Study unrelevant to the review
AAB-001 in Patients With Mild to Moderate Alzheimer's Disease	NCT00112073,	https://clinicaltrials.gov/show/NCT00112073	2005	Study unrelevant to the review
Weight Loss Maintenance (WLM)	NCT00054925,	https://clinicaltrials.gov/show/NCT00054925	2003	Study unrelevant to the review
Early vs Late Introduction of Antiretroviral Therapy in HIV-infected Patients With Tuberculosis (ANRS 1295 CAMELIA)	NCT00226434,	https://clinicaltrials.gov/show/NCT00226434	2005	Study unrelevant to the review
Efficacy of Pioglitazone on Macrovascular Outcome in Patients With Type 2 Diabetes	NCT00174993,	https://clinicaltrials.gov/show/NCT00174993	2005	Study unrelevant to the review
Study of Escitalopram in Adult Patients With Major Depressive Disorder	NCT00108979,	https://clinicaltrials.gov/show/NCT00108979	2005	Study unrelevant to the review
Trial of Maraviroc (UK-427,857) in Combination With Optimized Background Therapy Versus Optimized Background Therapy Alone for the Treatment of HIV-1 Infected Subjects	NCT00098306,	https://clinicaltrials.gov/show/NCT00098306	2004	Study unrelevant to the review
Phase II Study of Isoflavone G-2535 (Genistein) in Patients With Bladder Cancer	NCT00118040,	https://clinicaltrials.gov/show/NCT00118040	2005	Study unrelevant to the review
Efficacy and Safety of Two Atypical Antipsychotics vs. Placebo in Patients With an Acute Exacerbation of Either Schizophrenia or Schizoaffective Disorder	NCT00061802,	https://clinicaltrials.gov/show/NCT00061802	2003	Study unrelevant to the review
Growth Hormone Treatment in Children Born Small for Gestational Age (SGA)	NCT00184717,	https://clinicaltrials.gov/show/NCT00184717	2005	Study unrelevant to the review
Safety and Effectiveness of the Oral HIV Entry Inhibitor Vicriviroc in HIV Infected Patients	NCT00082498,	https://clinicaltrials.gov/show/NCT00082498	2004	Study unrelevant to the review
A Randomized, Clinical Trial of Vitamin E and Memantine in Alzheimer's Disease	NCT00235716,	https://clinicaltrials.gov/show/NCT00235716	2005	Study unrelevant to the review
Promoting Postpartum Weight Loss in Overweight Women	NCT00212251,	https://clinicaltrials.gov/show/NCT00212251	2005	Study unrelevant to the review
Apnea Positive Pressure Long-Term Efficacy Study	NCT00051363,	https://clinicaltrials.gov/show/NCT00051363	2003	Study unrelevant to the review
Vacuum Suspension: effects on Tissue Oxygenation, Activity and Fit	NCT00117793,	https://clinicaltrials.gov/show/NCT00117793	2005	Study unrelevant to the review
The SOX Trial: compression Stockings to Prevent the Post-Thrombotic Syndrome	NCT00143598,	https://clinicaltrials.gov/show/NCT00143598	2005	Study unrelevant to the review
Magnetic Brain Stimulation for the Treatment of Adult Depression	NCT00149838,	https://clinicaltrials.gov/show/NCT00149838	2005	Study unrelevant to the review
Safety and Effectiveness of Two Blood Transfusion Strategies in Surgical Patients With Cardiovascular Disease	NCT00071032,	https://clinicaltrials.gov/show/NCT00071032	2003	Study unrelevant to the review
Propofol Injection for Daily Headache	NCT00228267,	https://clinicaltrials.gov/show/NCT00228267	2005	Study unrelevant to the review
A Study of TNFerade‚Ñ¢ Biologic With 5-FU and Radiation Therapy for First-Line Treatment of Unresectable Locally Advanced Pancreatic Cancer	NCT00051467,	https://clinicaltrials.gov/show/NCT00051467	2003	Study unrelevant to the review
Role of Leptin in the Neuroendocrine and Immune Response to Fasting	NCT00140231,	https://clinicaltrials.gov/show/NCT00140231	2005	Study unrelevant to the review
Study of Abatacept (BMS-188667) in Subjects With Active Rheumatoid Arthritis on Background Non-biologic DMARDS (Disease Modifying Antirheumatic Drugs) Who Have an Inadequate Response to Anti-TNF Therapy	NCT00124982,	https://clinicaltrials.gov/show/NCT00124982	2005	Study unrelevant to the review
Pioglitazone Treatment in Polycystic Ovary Syndrome	NCT00145340,	https://clinicaltrials.gov/show/NCT00145340	2005	Study unrelevant to the review
Systematic Care for Informal Caregivers of Dementia Patients: an Efficient Approach?	NCT00147693,	https://clinicaltrials.gov/show/NCT00147693	2005	Study unrelevant to the review
RE-MODEL Dabigatran Etexilate 150mg or 220mg Once Daily (o.d.) Versus (v.s.) Enoxaparin 40mg o.d. for Prevention of Thrombosis After Knee Surgery	NCT00168805,	https://clinicaltrials.gov/show/NCT00168805	2005	Study unrelevant to the review
Study of Alendronate to Prevent and Treat Osteoporosis in Cystic Fibrosis Patients	NCT00157690,	https://clinicaltrials.gov/show/NCT00157690	2005	Study unrelevant to the review
Renin Angiotensin System Study (RASS/B-RASS)	NCT00143949,	https://clinicaltrials.gov/show/NCT00143949	2005	Study unrelevant to the review
Promoting Smoking Cessation and Reducing Weight Gain	NCT00113711,	https://clinicaltrials.gov/show/NCT00113711	2005	Study unrelevant to the review
The Heat Study: 2 Year Lifestyle Intervention in Overweight Women to Encourage Weight Management	NCT00128336,	https://clinicaltrials.gov/show/NCT00128336	2005	Study unrelevant to the review
Antidepressant Treatment of Mexican-Americans: UCLA Pharmacogenetics and Pharmacogenomics Research Group	NCT00265291,	https://clinicaltrials.gov/show/NCT00265291	2005	Study unrelevant to the review
OmniHeart Trial: macronutrients and Cardiovascular Risk	NCT00051350,	https://clinicaltrials.gov/show/NCT00051350	2003	Study unrelevant to the review
A Randomized, Double-Blind, Placebo-Controlled Trial of Simvastatin on Subarachnoid Hemorrhage-Induced Vasospasm	NCT00235963,	https://clinicaltrials.gov/show/NCT00235963	2005	Study unrelevant to the review
Effectiveness of Binge Eating Disorder Treatments	NCT00060762,	https://clinicaltrials.gov/show/NCT00060762	2003	Study unrelevant to the review
Psychosocial/Behavioral Intervention in Post-Stroke Depression	NCT00194454,	https://clinicaltrials.gov/show/NCT00194454	2005	Study unrelevant to the review
Adding Phosphorus to Osteoporosis Drug Treatment	NCT00074711,	https://clinicaltrials.gov/show/NCT00074711	2003	Study unrelevant to the review
Albumin in Acute Ischemic Stroke Trial	NCT00235495,	https://clinicaltrials.gov/show/NCT00235495	2005	Study unrelevant to the review
Effect of Exercise on Elevated C-reactive Protein Concentrations in Formerly Inactive Adults	NCT00113061,	https://clinicaltrials.gov/show/NCT00113061	2005	Study unrelevant to the review
Trial of Combined Aerobic and Resistance Exercise in Breast Cancer Survivors	NCT00249015,	https://clinicaltrials.gov/show/NCT00249015	2005	Study unrelevant to the review
Human Papilloma Virus Vaccine Immunogenicity and Safety Trial in Young Adult Women With GSK Bio's Novel HPV Vaccine	NCT00231413,	https://clinicaltrials.gov/show/NCT00231413	2005	Study unrelevant to the review
Elderly NSCLC/D vs DP (JCOG0207)	NCT00190476,	https://clinicaltrials.gov/show/NCT00190476	2005	Study unrelevant to the review
Trans-Obturator Tape Versus Trans-Vaginal Tape for Stress Urinary Incontinence in Women	NCT00234754,	https://clinicaltrials.gov/show/NCT00234754	2005	Study unrelevant to the review
Enhancement of in‚àíVitro GC Function in Patients With COPD	NCT00241631,	https://clinicaltrials.gov/show/NCT00241631	2005	Study unrelevant to the review
Walking Aids in the Management of Knee Osteoarthritis	NCT00223795,	https://clinicaltrials.gov/show/NCT00223795	2005	Study unrelevant to the review
Hypertension Intervention Nurse Telemedicine Study (HINTS)	NCT00237692,	https://clinicaltrials.gov/show/NCT00237692	2005	Study unrelevant to the review
Behavior Change Family Counseling to Reduce Rate of Weight Gain in At-Risk Children	NCT00241891,	https://clinicaltrials.gov/show/NCT00241891	2005	Study unrelevant to the review
Behavioral Insomnia Therapy in Primary Care	NCT00105872,	https://clinicaltrials.gov/show/NCT00105872	2005	Study unrelevant to the review
Dermal Thermometry and Self-Care of High Risk Diabetic Patients	NCT00105755,	https://clinicaltrials.gov/show/NCT00105755	2005	Study unrelevant to the review
Study to Lower Veterans BP: patient/Physician Intervention	NCT00105716,	https://clinicaltrials.gov/show/NCT00105716	2005	Study unrelevant to the review
Melatonin Supplements for Improving Sleep in Individuals With Hypertension	NCT00238108,	https://clinicaltrials.gov/show/NCT00238108	2005	Study unrelevant to the review
Development of Limited Contact CBT Treatment for IBS	NCT00248586,	https://clinicaltrials.gov/show/NCT00248586	2005	Study unrelevant to the review
Electronic Communications and Home Blood Pressure Monitoring	NCT00158639,	https://clinicaltrials.gov/show/NCT00158639	2005	Study unrelevant to the review
Epidemiology and Care of Comorbid Obesity and Depression	NCT00169273,	https://clinicaltrials.gov/show/NCT00169273	2005	Study unrelevant to the review
Gabapentin to Treat Itch in Patients With Liver Disease	NCT00058890,	https://clinicaltrials.gov/show/NCT00058890	2003	Study unrelevant to the review
Pilot Program for Targeted Prevention of Child or Adolescent Weight Gain	NCT00263536,	https://clinicaltrials.gov/show/NCT00263536	2005	Study unrelevant to the review
Phase II Trial of Combined Modality Treatment in Primary Central Nervous System Lymphoma	NCT00210314,	https://clinicaltrials.gov/show/NCT00210314	2005	Study unrelevant to the review
Imuran Dosing in Crohn's Disease Study	NCT00113503,	https://clinicaltrials.gov/show/NCT00113503	2005	Study unrelevant to the review
Epidemiology of Gallbladder Sludge and Stones in Pregnancy	NCT00131131,	https://clinicaltrials.gov/show/NCT00131131	2005	Study unrelevant to the review
Comparison of Treatment Simplification by LPV/r vs Current Treatment Continuation in HIV-Infected Patients	NCT00140751,	https://clinicaltrials.gov/show/NCT00140751	2005	Study unrelevant to the review
An Individualized Internet-Based Health Behavior Program or a Standard Internet-Based Health Behavior Program in Preventing Cancer and Improving Physical Activity and Nutrition in Participants Who Are Physically Inactive With a Higher Body Mass Index	NCT00128570,	https://clinicaltrials.gov/show/NCT00128570	2005	Study unrelevant to the review
EUS-Guided Pancreatic Injection of Cyst (EPIC) Trial	NCT00233038,	https://clinicaltrials.gov/show/NCT00233038	2005	Study unrelevant to the review
Thrombolysis Using Tenecteplase (Metalyse¬Æ) in Cardiac Arrest - The TROICA Trial	NCT00157261,	https://clinicaltrials.gov/show/NCT00157261	2005	Study unrelevant to the review
Improving Motivation for Physical Activity in Arthritis Clinical Trial	NCT00248105,	https://clinicaltrials.gov/show/NCT00248105	2005	Study unrelevant to the review
Study to Test the Effect of CDP870 in the Treatment of Crohn's Disease Over 26 Weeks, Comparing CDP870 to a Dummy Drug (Placebo), Following 3 Doses of Active Drug (CDP870)	NCT00152425,	https://clinicaltrials.gov/show/NCT00152425	2005	Study unrelevant to the review
Anastrozole With or Without Gefitinib in Treating Postmenopausal Women With Metastatic or Locally Recurrent Breast Cancer	NCT00066378,	https://clinicaltrials.gov/show/NCT00066378	2003	Study unrelevant to the review
Internet-Based Nutrition Education Program in Preventing Cancer in Participants of Health Maintenance Organizations	NCT00169312,	https://clinicaltrials.gov/show/NCT00169312	2005	Study unrelevant to the review
Utilization of Oral Sucrose to Decrease Pain in Infants During Immunizations	NCT00150189,	https://clinicaltrials.gov/show/NCT00150189	2005	Study unrelevant to the review
Improving Coronary Prevention in a County Health System	NCT00128687,	https://clinicaltrials.gov/show/NCT00128687	2005	Study unrelevant to the review
Does Glyceryl Nitrate Prevent Post-Endoscopic Retrograde Cholangiopancreaticography (ERCP) Pancreatitis?	NCT00121901,	https://clinicaltrials.gov/show/NCT00121901	2005	Study unrelevant to the review
The Effect of GLP-1 on Glucose Uptake in the Brain and Heart in Healthy Men	NCT00256256,	https://clinicaltrials.gov/show/NCT00256256	2005	Study unrelevant to the review
Chest Wall Oscillation for Asthma and COPD Exacerbations Trial (COAT)	NCT00181285,	https://clinicaltrials.gov/show/NCT00181285	2005	Study unrelevant to the review
ExStroke Pilot Trial: physical Exercise After Acute Ischaemic Stroke	NCT00132483,	https://clinicaltrials.gov/show/NCT00132483	2005	Study unrelevant to the review
Melphalan, Prednisone and Thalidomide Versus Melphalan and Prednisone in Elderly Myeloma Patients	NCT00232934,	https://clinicaltrials.gov/show/NCT00232934	2005	Study unrelevant to the review
Orlistat (Xenical) in the Treatment of Overweight Patients With Nonalcoholic Steatohepatitis (NASH)	NCT00160407,	https://clinicaltrials.gov/show/NCT00160407	2005	Study unrelevant to the review
Treatment of Early Onset Schizophrenia Spectrum Disorders (TEOSS)	NCT00053703,	https://clinicaltrials.gov/show/NCT00053703	2003	Study unrelevant to the review
A Study to Compare rhuFab V2 With Verteporfin Photodynamic in Treating Subfoveal Neovascular Macular Degeneration	NCT00061594,	https://clinicaltrials.gov/show/NCT00061594	2003	Study unrelevant to the review
Trial Comparing Cetuximab With Pemetrexed/Cetuximab Therapy for Non-Small Cell Lung Cancer	NCT00203931,	https://clinicaltrials.gov/show/NCT00203931	2005	Study unrelevant to the review
A Study of Sibutramine in Overweight Adolescents to Assess Weight Loss and Safety	NCT00261911,	https://clinicaltrials.gov/show/NCT00261911	2005	Study unrelevant to the review
Safety and Efficacy of Adalimumab in Patients With Moderate to Severely Active Psoriatic Arthritis	NCT00195689,	https://clinicaltrials.gov/show/NCT00195689	2005	Study unrelevant to the review
Sleep Apnea in Look AHEAD (Action for Health in Diabetes)	NCT00194259,	https://clinicaltrials.gov/show/NCT00194259	2005	Study unrelevant to the review
Assessment of Cortical Stimulation Combined With Rehabilitation to Enhance Recovery in Broca's Aphasia	NCT00170703,	https://clinicaltrials.gov/show/NCT00170703	2005	Study unrelevant to the review
Comparison of School-Based Supervised Versus Parental Supervised Asthma Therapy	NCT00110383,	https://clinicaltrials.gov/show/NCT00110383	2005	Study unrelevant to the review
The Effects of L-arabinose on Intestinal Sucrase Activity in Man	NCT00302302,	https://clinicaltrials.gov/show/NCT00302302	2005	Study unrelevant to the review
Nordic Walking and Chronic Low Back Pain	NCT00209820,	https://clinicaltrials.gov/show/NCT00209820	2005	Study unrelevant to the review
Electronic Health Records for Health Promotion	NCT00142077,	https://clinicaltrials.gov/show/NCT00142077	2005	Study unrelevant to the review
Modifying Obesogenic Homes: impact on Weight Maintenance	NCT00200330,	https://clinicaltrials.gov/show/NCT00200330	2005	Study unrelevant to the review
Adalimumab for the Induction and Maintenance of Clinical Remission in Subjects With Crohn's Disease	NCT00077779,	https://clinicaltrials.gov/show/NCT00077779	2004	Study unrelevant to the review
Improving Chronic Pain Treatment in Primary Care	NCT00129480,	https://clinicaltrials.gov/show/NCT00129480	2005	Study unrelevant to the review
Early Characteristics of Autism	NCT00090415,	https://clinicaltrials.gov/show/NCT00090415	2004	Study unrelevant to the review
Effect of Honey and Dextromethorphan on Nocturnal Cough and Sleep	NCT00127686,	https://clinicaltrials.gov/show/NCT00127686	2005	Study unrelevant to the review
Effectiveness of Acupuncture in Relieving Pain Due to Fibromyalgia	NCT00142597,	https://clinicaltrials.gov/show/NCT00142597	2005	Study unrelevant to the review
Etanercept and Gemcitabine in Patients With Advanced, Chemotherapy Naive Pancreatic Adenocarcinoma	NCT00201838,	https://clinicaltrials.gov/show/NCT00201838	2005	Study unrelevant to the review
An Effectiveness and Safety Study of CNTO 1275 in Patients With Active Psoriatic Arthritis	NCT00267956,	https://clinicaltrials.gov/show/NCT00267956	2005	Study unrelevant to the review
Echoplanar Imaging Thrombolysis Evaluation Trial (EPITHET)	NCT00238537,	https://clinicaltrials.gov/show/NCT00238537	2005	Study unrelevant to the review
Efficacy and Tolerability of Memantine in Frontotemporal Dementia (FTD) Patients	NCT00200538,	https://clinicaltrials.gov/show/NCT00200538	2005	Study unrelevant to the review
Treatment of Latent TB Infection for Jailed Persons	NCT00128206,	https://clinicaltrials.gov/show/NCT00128206	2005	Study unrelevant to the review
Low Carbohydrate Portfolio or "Eco-Atkins" Diet	NCT00256516,	https://clinicaltrials.gov/show/NCT00256516	2005	Study unrelevant to the review
Abatacept in the Treatment and Prevention of Active Systemic Lupus Erythematosus (SLE) Flares in Combination With Prednisone	NCT00119678,	https://clinicaltrials.gov/show/NCT00119678	2005	Study unrelevant to the review
SPM 927 (400mg/Day and 600mg/Day) as Adjunctive Therapy in Subjects With Partial Seizures With or Without Secondary Generalization	NCT00136019,	https://clinicaltrials.gov/show/NCT00136019	2005	Study unrelevant to the review
CALERIE (Washington University): comprehensive Assessment of Long-term Effects of Reducing Intake of Energy	NCT00099138,	https://clinicaltrials.gov/show/NCT00099138	2004	Study unrelevant to the review
SU011248 Versus Interferon-Alfa As First-Line Systemic Therapy For Patients With Metastatic Renal Cell Carcinoma	NCT00083889,	https://clinicaltrials.gov/show/NCT00083889	2004	Study unrelevant to the review
The Safety and Efficacy of Low and High Carbohydrate Diets	NCT00143936,	https://clinicaltrials.gov/show/NCT00143936	2005	Study unrelevant to the review
Efficacy Study of MPC-7869 to Treat Patients With Alzheimer's	NCT00105547,	https://clinicaltrials.gov/show/NCT00105547	2005	Study unrelevant to the review
STRADIVARIUS (Strategy To Reduce Atherosclerosis Development InVolving Administration of Rimonabant - the Intravascular Ultrasound Study)	NCT00124332,	https://clinicaltrials.gov/show/NCT00124332	2005	Study unrelevant to the review
The Danish Multicenter Randomised Study on AAI Versus DDD Pacing in Sick Sinus Syndrome	NCT00236158,	https://clinicaltrials.gov/show/NCT00236158	2005	Study unrelevant to the review
Nutritional Therapy for Stroke Patients	NCT00163007,	https://clinicaltrials.gov/show/NCT00163007	2005	Study unrelevant to the review
Combined Approach to Lysis Utilizing Eptifibatide and rt-PA in Acute Ischemic Stroke (CLEAR Stroke) Trial	NCT00250991,	https://clinicaltrials.gov/show/NCT00250991	2005	Study unrelevant to the review
Augmenting Exposure Therapy With an N-Methyl-D-Aspartate (NMDA) Agonist for Panic Disorder	NCT00131339,	https://clinicaltrials.gov/show/NCT00131339	2005	Study unrelevant to the review
Autologous Incubated Macrophages for Patients With Complete Spinal Cord Injuries	NCT00073853,	https://clinicaltrials.gov/show/NCT00073853	2003	Study unrelevant to the review
Safety, Tolerability, Immunological and Clinical Efficacy of Multiple Subcutaneous Doses of DiaPep277 in Latent Autoimmune Diabetes in Adults (LADA)	NCT00058981,	https://clinicaltrials.gov/show/NCT00058981	2003	Study unrelevant to the review
Platelet Aggregation Inhibition in Children on Clopidogrel (PICOLO)	NCT00115375,	https://clinicaltrials.gov/show/NCT00115375	2005	Study unrelevant to the review
Study Of SU011248 (Sunitinib) Given In A Continuous Daily Regimen In Patients With Advanced Renal Cell Cancer	NCT00137423,	https://clinicaltrials.gov/show/NCT00137423	2005	Study unrelevant to the review
Wise Mind: environmental Approach for Obesity Prevention	NCT00065039,	https://clinicaltrials.gov/show/NCT00065039	2003	Study unrelevant to the review
Modifying the Home Television Watching Environment	NCT00065052,	https://clinicaltrials.gov/show/NCT00065052	2003	Study unrelevant to the review
Effect of Vitamin K on Age-Related Bone Loss and Vascular Calcification	NCT00183001,	https://clinicaltrials.gov/show/NCT00183001	2005	Study unrelevant to the review
Optimizing the Ambiance During Mealtimes in Dutch Nursing Homes	NCT00114582,	https://clinicaltrials.gov/show/NCT00114582	2005	Study unrelevant to the review
Antibiotic Therapy Versus Appendectomy for Acute Appendicitis	NCT00135603,	https://clinicaltrials.gov/show/NCT00135603	2005	Study unrelevant to the review
Effect of Strict Blood Pressure Control and ACE-Inhibition on Progression of Chronic Renal Failure in Pediatric Patients	NCT00221845,	https://clinicaltrials.gov/show/NCT00221845	2005	Study unrelevant to the review
Trial of Cilostazol in Symptomatic Intracranial Arterial Stenosis II	NCT00130039,	https://clinicaltrials.gov/show/NCT00130039	2005	Study unrelevant to the review
Cranberry Juice for Preventing Bacteria in Urine During Pregnancy	NCT00093938,	https://clinicaltrials.gov/show/NCT00093938	2004	Study unrelevant to the review
Safety Study Comparing a Vaccine Transcutaneous Administration to the Intramuscular Route	NCT00261001,	https://clinicaltrials.gov/show/NCT00261001	2005	Study unrelevant to the review
The DREAM (Diabetes Reduction Assessment With Ramipril and Rosiglitazone Medication) Trial	NCT00095654,	https://clinicaltrials.gov/show/NCT00095654	2004	Study unrelevant to the review
Improving Diabetes Outcomes: a Couples Intervention	NCT00250731,	https://clinicaltrials.gov/show/NCT00250731	2005	Study unrelevant to the review
Creatine Treatment in Psychiatric Disorders	NCT00140192,	https://clinicaltrials.gov/show/NCT00140192	2005	Study unrelevant to the review
Chronos: the Use of Chronobiological Treatment in Depression	NCT00149110,	https://clinicaltrials.gov/show/NCT00149110	2005	Study unrelevant to the review
HORMA: hormonal Regulators of Muscle and Metabolism in Aging	NCT00183040,	https://clinicaltrials.gov/show/NCT00183040	2005	Study unrelevant to the review
Atrial Fibrillation Clopidogrel Trial With Irbesartan for Prevention of Vascular Events (ACTIVE W)	NCT00243178,	https://clinicaltrials.gov/show/NCT00243178	2005	Study unrelevant to the review
Study Evaluating ERB-041 With Methotrexate in Rheumatoid Arthritis	NCT00141830,	https://clinicaltrials.gov/show/NCT00141830	2005	Study unrelevant to the review
CALERIE (PBRC, Baton Rouge) - Comprehensive Assessment of Long-Term Effects of Reducing Intake of Energy	NCT00099151,	https://clinicaltrials.gov/show/NCT00099151	2004	Study unrelevant to the review
CALERIE (Tufts) - Comprehensive Assessment of Long-term Effects of Reducing Intake of Energy	NCT00099099,	https://clinicaltrials.gov/show/NCT00099099	2004	Study unrelevant to the review
Role of Pioglitazone in the Treatment of Non-alcoholic Steatohepatitis (NASH)	NCT00227110,	https://clinicaltrials.gov/show/NCT00227110	2005	Study unrelevant to the review
Warfarin and Antiplatelet Vascular Evaluation	NCT00125671,	https://clinicaltrials.gov/show/NCT00125671	2005	Study unrelevant to the review
Understanding Risk Factors Involved in Developing a Second Blood Clot	NCT00261014,	https://clinicaltrials.gov/show/NCT00261014	2005	Study unrelevant to the review
VERTOS-II. Percutaneous Vertebroplasty Versus Conservative Therapy	NCT00232466,	https://clinicaltrials.gov/show/NCT00232466	2005	Study unrelevant to the review
China Plant Sterol Trial	NCT00145717,	https://clinicaltrials.gov/show/NCT00145717	2005	Study unrelevant to the review
Treatment of Tardive Dyskinesia With Galantamine	NCT00164242,	https://clinicaltrials.gov/show/NCT00164242	2005	Study unrelevant to the review
The STOVITA Study - Bioefficacy of Beta-Carotene in Oil and in a Mixed Diet in Ileostomy Patients	NCT00128804,	https://clinicaltrials.gov/show/NCT00128804	2005	Study unrelevant to the review
Psychoeducation Versus Cognitive-Behavioral Therapy in Bipolar Disorder	NCT00188838,	https://clinicaltrials.gov/show/NCT00188838	2005	Study unrelevant to the review
Intermittent Therapy in HIV-1 Infected Patients With Successful Viral Suppression Under Highly Active Antiretroviral Therapy (HAART)	NCT00122551,	https://clinicaltrials.gov/show/NCT00122551	2005	Study unrelevant to the review
The CARO Study - Bioefficacy of Beta-Carotene in Oil and in a Mixed Diet in Healthy Subjects	NCT00128752,	https://clinicaltrials.gov/show/NCT00128752	2005	Study unrelevant to the review
Surgical Treatments Outcomes Project for Dysfunctional Uterine Bleeding (STOP-DUB)	NCT00114088,	https://clinicaltrials.gov/show/NCT00114088	2005	Study unrelevant to the review
Increased Access to Emergency Contraceptive Pills	NCT00060463,	https://clinicaltrials.gov/show/NCT00060463	2003	Study unrelevant to the review
Herbal Alternatives for Menopause Symptoms (HALT Study)	NCT00169299,	https://clinicaltrials.gov/show/NCT00169299	2005	Study unrelevant to the review
Quality Initiative in Rectal Cancer (QIRC) Trial	NCT00182130,	https://clinicaltrials.gov/show/NCT00182130	2005	Study unrelevant to the review
He Purongo Mo Nga Kai Hei Arai i Te Matehuka ‚Äì Dietary Diabetes Prevention Study for Maori	NCT00208637,	https://clinicaltrials.gov/show/NCT00208637	2005	Study unrelevant to the review
Maintaining Exercise After Cardiac Rehabilitation	NCT00230724,	https://clinicaltrials.gov/show/NCT00230724	2005	Study unrelevant to the review
Effects of a 6-Months Physical Conditioning Program in Patients With Cystic Fibrosis	NCT00231686,	https://clinicaltrials.gov/show/NCT00231686	2005	Study unrelevant to the review
Use of a Portion Control Food Tool to Induce Weight Loss in Obese Type 2 Diabetics	NCT00254124,	https://clinicaltrials.gov/show/NCT00254124	2005	Study unrelevant to the review
Tai Chi or Hydrotherapy for People With Osteoarthritis of the Hip(s) or Knee(s)	NCT00123994,	https://clinicaltrials.gov/show/NCT00123994	2005	Study unrelevant to the review
Pexelizumab in Patients Undergoing Coronary Artery Bypass Grafting With Cardiopulmonary Bypass (PRIMO-CABG II)	NCT00088179,	https://clinicaltrials.gov/show/NCT00088179	2004	Study unrelevant to the review
Diet and Breast Cancer Prevention Trial	NCT00148057,	https://clinicaltrials.gov/show/NCT00148057	2005	Study unrelevant to the review
Improving Quality With Outpatient Decision Support	NCT00225628,	https://clinicaltrials.gov/show/NCT00225628	2005	Study unrelevant to the review
A Randomized Controlled Trial to Promote Physician-Patient Discussion of Prostate Cancer Screening	NCT00208988,	https://clinicaltrials.gov/show/NCT00208988	2005	Study unrelevant to the review
Enhancing Exercise Participation in Overweight Adults	NCT00177476,	https://clinicaltrials.gov/show/NCT00177476	2005	Study unrelevant to the review
Zinc Supplementation in Cholera Patients	NCT00226616,	https://clinicaltrials.gov/show/NCT00226616	2005	Study unrelevant to the review
Can a Physical Activity Skill Development and Parent-Centered Dietary Intervention Help Combat Child Obesity?	NCT00107692,	https://clinicaltrials.gov/show/NCT00107692	2005	Study unrelevant to the review
Efficacy and Safety of ATL-962 in Obese Diabetics	NCT00156897,	https://clinicaltrials.gov/show/NCT00156897	2005	Study unrelevant to the review
Evaluation of Therapeutic Strategies for Treatment of Ectopic Pregnancies (EP) and Evaluation of Subsequent Fertility	NCT00137982,	https://clinicaltrials.gov/show/NCT00137982	2005	Study unrelevant to the review
The Effects of Long Term Inhalation of Hypertonic Saline in Subjects With Cystic Fibrosis	NCT00271310,	https://clinicaltrials.gov/show/NCT00271310	2005	Study unrelevant to the review
Special Turku Atherosclerosis Risk Factor Intervention Project for Children (STRIP)	NCT00223600,	https://clinicaltrials.gov/show/NCT00223600	2005	Study unrelevant to the review
Weight Loss and Exercise in Physically Limited Obese Elderly Subjects	NCT00146133,	https://clinicaltrials.gov/show/NCT00146133	2005	Study unrelevant to the review
Rationale and Design for Shiga Microalbuminuria Reduction Trial	NCT00202618,	https://clinicaltrials.gov/show/NCT00202618	2005	Study unrelevant to the review
Comparison of Central and Peripheral Venous Catheters	NCT00122707,	https://clinicaltrials.gov/show/NCT00122707	2005	Study unrelevant to the review
Health Benefits of an Exercise Program for Adults With Arthritis	NCT00146393,	https://clinicaltrials.gov/show/NCT00146393	2005	Study unrelevant to the review
D2E7-Early AS	NCT00235105,	https://clinicaltrials.gov/show/NCT00235105	2005	Study unrelevant to the review
Change of Lifestyle by Persons in Risk of Type 2 Diabetes	NCT00202748,	https://clinicaltrials.gov/show/NCT00202748	2005	Study unrelevant to the review
Prevention Recurrent Otitis Media in the Young Children	NCT00162994,	https://clinicaltrials.gov/show/NCT00162994	2005	Study unrelevant to the review
Modification Of Disease Outcome In COPD	NCT00158847,	https://clinicaltrials.gov/show/NCT00158847	2005	Study unrelevant to the review
Efficacy of Bifidus DR10 and Oligo Saccharides / Micronutrient Fortification of Milk	NCT00255385,	https://clinicaltrials.gov/show/NCT00255385	2005	Study unrelevant to the review
Phase ‚Ö¢ Randomized Trial in Postoperative Hepatocellular Carcinoma	NCT00149565,	https://clinicaltrials.gov/show/NCT00149565	2005	Study unrelevant to the review
Claudication: exercise Versus Endoluminal Revascularization (CLEVER)	NCT00132743,	https://clinicaltrials.gov/show/NCT00132743	2005	Study unrelevant to the review
Evaluation of a SlimFast Internet Behavioral Weight Loss Program	NCT00200304,	https://clinicaltrials.gov/show/NCT00200304	2005	Study unrelevant to the review
Gender, Obesity, C-Reactive Protein, and Oxidative Stress	NCT00079963,	https://clinicaltrials.gov/show/NCT00079963	2004	Study unrelevant to the review
Multifaceted end points in brain tumor clinical trials: cognitive deterioration precedes MRI progression	Meyers, CA; Hess, KR	Neuro-oncology	2003	Study unrelevant to the review
Weight Loss and Exercise in Obese, Physically Limited, Older Women and Men	NCT00146107,	https://clinicaltrials.gov/show/NCT00146107	2005	Study unrelevant to the review
A Study of the Safety and Efficacy of Follow-up Serial Infusions of Natrecor(Nesiritide) for the Management of Patients With Heart Failure	NCT00091520,	https://clinicaltrials.gov/show/NCT00091520	2004	Study unrelevant to the review
A Study of the Effectiveness and Safety of Prolonged-release Methylphenidate Hydrochloride in Adult Patients With Attention Deficit/Hyperactivity Disorder	NCT00246220,	https://clinicaltrials.gov/show/NCT00246220	2005	Study unrelevant to the review
The Role of the Omentum in the Treatment of Morbid Obesity	NCT00212160,	https://clinicaltrials.gov/show/NCT00212160	2005	Study unrelevant to the review
A 2 Year Trial of Patients With Type 2 Diabetes Focusing on Cardiovascular Diagnostics and Metabolic Control	NCT00133718,	https://clinicaltrials.gov/show/NCT00133718	2005	Study unrelevant to the review
Recombinant Factor VIIa in Acute Intracerebral Haemorrhage	NCT00127283,	https://clinicaltrials.gov/show/NCT00127283	2005	Study unrelevant to the review
Cognitive Enhancement Therapy for Early-Stage Schizophrenia	NCT00167362,	https://clinicaltrials.gov/show/NCT00167362	2005	Study unrelevant to the review
Pharmacogenetics of Disulfiram for Cocaine	NCT00149630,	https://clinicaltrials.gov/show/NCT00149630	2005	Study unrelevant to the review
Improving Arm Mobility and Use After Stroke	NCT00057018,	https://clinicaltrials.gov/show/NCT00057018	2003	Study unrelevant to the review
Safety, Reactogenicity & Immunogenicity Study to Evaluate a Booster Dose of GSK Biologicals' Hib-MenC Given With Priorix‚Ñ¢ in Toddlers (13-14 m) Primed With 3 Doses of Hib and MenC-CRM197	NCT00263653,	https://clinicaltrials.gov/show/NCT00263653	2005	Study unrelevant to the review
Watchful Waiting Versus Open Tension-free Repair of Inguinal Hernia in Asymptomatic or Minimally Symptomatic Men	NCT00263250,	https://clinicaltrials.gov/show/NCT00263250	2005	Study unrelevant to the review
TMC114-C211: trial of an Investigational Protease Inhibitor TMC114 With Ritonavir ("TMC114/r") in HIV-1 Infected Patients Who Have Never Been Treated With Antiretroviral Medications	NCT00258557,	https://clinicaltrials.gov/show/NCT00258557	2005	Study unrelevant to the review
Psychodynamic Therapy for Treating Panic Disorder	NCT00128388,	https://clinicaltrials.gov/show/NCT00128388	2005	Study unrelevant to the review
The Safety and Effectiveness of Low and High Carbohydrate Diets	NCT00079547,	https://clinicaltrials.gov/show/NCT00079547	2004	Study unrelevant to the review
Psychosocial Therapy Plus Maintenance Pharmacotherapy for Treating Bipolar Disorder	NCT00227968,	https://clinicaltrials.gov/show/NCT00227968	2005	Study unrelevant to the review
A Study of Safety and Effectiveness of Ustekinumab (CNTO 1275) in Patients With Moderate to Severe Plaque-type Psoriasis	NCT00267969,	https://clinicaltrials.gov/show/NCT00267969	2005	Study unrelevant to the review
A Study of the Safety and Efficacy of Golimumab in Subjects With Active Ankylosing Spondylitis	NCT00265083,	https://clinicaltrials.gov/show/NCT00265083	2005	Study unrelevant to the review
A Study of the Safety and Efficacy of Golimumab in Patients With Active Psoriatic Arthritis	NCT00265096,	https://clinicaltrials.gov/show/NCT00265096	2005	Study unrelevant to the review
Genetic and Environmental Risk Assessment for Colorectal Cancer in Healthy Participants	NCT00087360,	https://clinicaltrials.gov/show/NCT00087360	2004	Study unrelevant to the review
Rosiglitazone Versus Theophylline in Asthmatic Smokers	NCT00119496,	https://clinicaltrials.gov/show/NCT00119496	2005	Study unrelevant to the review
A Study of GW685698X for the Treatment Of Perennial Allergic Rhinitis in Adolescents and Adults	NCT00116818,	https://clinicaltrials.gov/show/NCT00116818	2005	Study unrelevant to the review
A Study to Evaluate Avastin in Combination With Standard Chemotherapy to Treat Colorectal Cancer	NCT00109070,	https://clinicaltrials.gov/show/NCT00109070	2005	Study unrelevant to the review
Renin-angiotensin-aldosterone System (RAAS), Inflammation, and Post-Operative Atrial Fibrillation (AF)	NCT00141778,	https://clinicaltrials.gov/show/NCT00141778	2005	Study unrelevant to the review
A Study of E7389 in Advanced/Metastatic Breast Cancer Patients	NCT00097721,	https://clinicaltrials.gov/show/NCT00097721	2004	Study unrelevant to the review
Effect of Detrol LA on Overactive Bladder Symptoms, Sexual Quality of Life and Sexual Function in Women	NCT00143481,	https://clinicaltrials.gov/show/NCT00143481	2005	Study unrelevant to the review
Potentiation of Procedural Motor Learning in Health and Disease	NCT00126087,	https://clinicaltrials.gov/show/NCT00126087	2005	Study unrelevant to the review
Tailored Asthma Management for Urban Teens	NCT00201058,	https://clinicaltrials.gov/show/NCT00201058	2005	Study unrelevant to the review
An Open-Label Extension Study of the Effectiveness and Safety of the Investigational Compound RWJ-333369 in Patients With Epilepsy	NCT00210522,	https://clinicaltrials.gov/show/NCT00210522	2005	Study unrelevant to the review
Diabetes Aerobic and Resistance Exercise (DARE) Study	NCT00195884,	https://clinicaltrials.gov/show/NCT00195884	2005	Study unrelevant to the review
TIPS With Coated Stents for Refractory Ascites in Patients With Cirrhosis	NCT00222014,	https://clinicaltrials.gov/show/NCT00222014	2005	Study unrelevant to the review
Smokers' Health Project: self-Determination and Maintaining Tobacco Abstinence	NCT00178685,	https://clinicaltrials.gov/show/NCT00178685	2005	Study unrelevant to the review
Glycemic Load, Weight Loss and Cardiovascular Disease Risk	NCT00254215,	https://clinicaltrials.gov/show/NCT00254215	2005	Study unrelevant to the review
Efficacy and Safety Study of GerEPO	NCT00229099,	https://clinicaltrials.gov/show/NCT00229099	2005	Study unrelevant to the review
GRACE: geriatric Resources for Assessment and Care of Elders	NCT00182962,	https://clinicaltrials.gov/show/NCT00182962	2005	Study unrelevant to the review
Left Ventricular Function and Remodelling During Permanent Pacing	NCT00228241,	https://clinicaltrials.gov/show/NCT00228241	2005	Study unrelevant to the review
A Study of the Safety and Effectiveness of Lyophilized Certolizumab Pegol in the Treatment of Signs and Symptoms of Rheumatoid Arthritis and in Prevention of Joint Damage in Patients With Active Rheumatoid Arthritis	NCT00175877,	https://clinicaltrials.gov/show/NCT00175877	2005	Study unrelevant to the review
A Portion-controlled Diet Will Prevent Weight Gain in Diabetics Treated With ACTOS	NCT00219440,	https://clinicaltrials.gov/show/NCT00219440	2005	Study unrelevant to the review
Prevention of Falls and Injurious Falls Among Elderly People	NCT00247546,	https://clinicaltrials.gov/show/NCT00247546	2005	Study unrelevant to the review
The Hypertension in the Very Elderly Trial (HYVET)	NCT00122811,	https://clinicaltrials.gov/show/NCT00122811	2005	Study unrelevant to the review
Preferred Treatment of Type 1.5 Diabetes	NCT00194896,	https://clinicaltrials.gov/show/NCT00194896	2005	Study unrelevant to the review
Internet-Based and Established Dyspnea Self-Management Programs in Chronic Obstructive Pulmonary Disease (COPD) Patients	NCT00102401,	https://clinicaltrials.gov/show/NCT00102401	2005	Study unrelevant to the review
Serum Levels of Doxycycline at the Time of Abortion With Two Dosing Regimens	NCT00177333,	https://clinicaltrials.gov/show/NCT00177333	2005	Study unrelevant to the review
Barriers to Treatment in Obese Adolescents	NCT00167830,	https://clinicaltrials.gov/show/NCT00167830	2005	Study unrelevant to the review
Relaxation Response Training for the Treatment of Rheumatoid Arthritis	NCT00056667,	https://clinicaltrials.gov/show/NCT00056667	2003	Study unrelevant to the review
Written Asthma Actions Plans Versus No Written Instructions In Specialty Care	NCT00149461,	https://clinicaltrials.gov/show/NCT00149461	2005	Study unrelevant to the review
A Study of the Safety and Efficacy of Ustekinumab (CNTO 1275) in Participants With Crohn's Disease	NCT00265122,	https://clinicaltrials.gov/show/NCT00265122	2005	Study unrelevant to the review
Legacy for Children, an Early Intervention Study to Promote Optimal Child Development in Low-income Families	NCT00164697,	https://clinicaltrials.gov/show/NCT00164697	2005	Study unrelevant to the review
Preventing Unplanned Pregnancies in HIV Infected Zambian Couples	NCT00067522,	https://clinicaltrials.gov/show/NCT00067522	2003	Study unrelevant to the review
Administration of High-Dose Intravenous Proton Pump Inhibitor for Upper Gastrointestinal Bleeding Prior to Endoscopy	NCT00164866,	https://clinicaltrials.gov/show/NCT00164866	2005	Study unrelevant to the review
Treatment of Obesity in Underserved Rural Settings (TOURS)	NCT00201006,	https://clinicaltrials.gov/show/NCT00201006	2005	Study unrelevant to the review
Study of Gefitinib and Docetaxel as Salvage Therapy in Advanced Pancreatic Carcinoma	NCT00177242,	https://clinicaltrials.gov/show/NCT00177242	2005	Study unrelevant to the review
National Institute of Neurological Disorders and Stroke (NINDS) Parkinson's Disease Neuroprotection Trial	NCT00063193,	https://clinicaltrials.gov/show/NCT00063193	2003	Study unrelevant to the review
Prometa Pharmacotherapy for Methamphetamine Dependence	NCT00260481,	https://clinicaltrials.gov/show/NCT00260481	2005	Study unrelevant to the review
PEPAF: evaluation of Family Physician's Effectiveness for Physical Activity Promotion	NCT00131079,	https://clinicaltrials.gov/show/NCT00131079	2005	Study unrelevant to the review
‚ÄúSALT Trial‚Äù Study of Ascending Levels of Tolvaptan in Hyponatremia	NCT00072683,	https://clinicaltrials.gov/show/NCT00072683	2003	Study unrelevant to the review
Efficacy of High Dose Olanzapine for the Treatment of Schizophrenia and Schizoaffective Disorder	NCT00100776,	https://clinicaltrials.gov/show/NCT00100776	2005	Study unrelevant to the review
Dose Finding Study for Retarded Phosphatidylcholine in Pancolitis	NCT00259558,	https://clinicaltrials.gov/show/NCT00259558	2005	Study unrelevant to the review
Food Incentives for TB Treatment Compliance in East Timor (FITTCET)	NCT00192556,	https://clinicaltrials.gov/show/NCT00192556	2005	Study unrelevant to the review
A Dietary Intervention- Randomized Controlled Trial (DIRECT) Study; BGU-Harvard-Robarts Collaboration	NCT00160108,	https://clinicaltrials.gov/show/NCT00160108	2005	Study unrelevant to the review
Pneumonia Vaccine in Liver Transplant Recipients: a Booster Strategy Using a Conjugate Vaccine	NCT00152802,	https://clinicaltrials.gov/show/NCT00152802	2005	Study unrelevant to the review
A Randomized Trial of Effect of Low-Cost Maintenance Training on Exercise Capacity, Quality of Life and Morbidity	NCT00214513,	https://clinicaltrials.gov/show/NCT00214513	2005	Study unrelevant to the review
Endothelial Hyperpolarization in Humans	NCT00166166,	https://clinicaltrials.gov/show/NCT00166166	2005	Study unrelevant to the review
Dietary Interventions in Irritable Bowel Syndrome: soluble, Insoluble or no Fibre?	NCT00189033,	https://clinicaltrials.gov/show/NCT00189033	2005	Study unrelevant to the review
Physical Activity, Insulin Resistance and Function of Fat Tissue in the Offspring of Patients With Type 2 Diabetes	NCT00268541,	https://clinicaltrials.gov/show/NCT00268541	2005	Study unrelevant to the review
Vasoconstrictors as Alternatives to Albumin After Large-Volume Paracentesis (LVP) in Cirrhosis	NCT00108355,	https://clinicaltrials.gov/show/NCT00108355	2005	Study unrelevant to the review
Pulmonary Rehabilitation in Interstitial Lung Disease	NCT00168285,	https://clinicaltrials.gov/show/NCT00168285	2005	Study unrelevant to the review
Interactive Technologies to Increase Exercise Behavior	NCT00200317,	https://clinicaltrials.gov/show/NCT00200317	2005	Study unrelevant to the review
Effectiveness of Topical Thalidomide to Treat Chronic Graft-Versus-Host-Disease Related Stomatitis	NCT00075023,	https://clinicaltrials.gov/show/NCT00075023	2003	Study unrelevant to the review
The Diabetes Telemonitoring (DiaTel) Study	NCT00245882,	https://clinicaltrials.gov/show/NCT00245882	2005	Study unrelevant to the review
Diet, Exercise, Niacin, and Fenofibrate to Reduce Heart Disease Risk Factors in Individuals With HIV Lipodystrophy or Dyslipidemia	NCT00246376,	https://clinicaltrials.gov/show/NCT00246376	2005	Study unrelevant to the review
Docetaxel With or Without Oblimersen in Treating Patients With Hormone-Refractory Adenocarcinoma (Cancer) of the Prostate	NCT00085228,	https://clinicaltrials.gov/show/NCT00085228	2004	Study unrelevant to the review
Episodic Acyclovir Therapy for Genital Ulcers	NCT00164424,	https://clinicaltrials.gov/show/NCT00164424	2005	Study unrelevant to the review
Flecainide-Short Long Study (Flec-SL)	NCT00215774,	https://clinicaltrials.gov/show/NCT00215774	2005	Study unrelevant to the review
Lifestyle Intervention in a General Population for Prevention of Ischaemic Heart Disease	NCT00289237,	https://clinicaltrials.gov/show/NCT00289237	2005	Study unrelevant to the review
Parents Matter!: interventions to Promote Effective Parent-Child Communication	NCT00137943,	https://clinicaltrials.gov/show/NCT00137943	2005	Study unrelevant to the review
Video-based Intervention Study to Prevent HIV/Sexually Transmitted Diseases (STDs) Among STD Clinic Patients	NCT00137670,	https://clinicaltrials.gov/show/NCT00137670	2005	Study unrelevant to the review
Examining Psychosocial Mediators of Exercise Behavior	NCT00142688,	https://clinicaltrials.gov/show/NCT00142688	2005	Study unrelevant to the review
Behavioral Intervention for HIV and HCV-Uninfected Injection Drug Users	NCT00164372,	https://clinicaltrials.gov/show/NCT00164372	2005	Study unrelevant to the review
Female Sex is an Independent Predictor of Death and Bleeding Among Fibrinolytic Treated Patients With AMI	NCT00245648,	https://clinicaltrials.gov/show/NCT00245648	2005	Study unrelevant to the review
Effect of Symbicort on GR Localisation in Asthma	NCT00159263,	https://clinicaltrials.gov/show/NCT00159263	2005	Study unrelevant to the review
Clinical Trial for the Prevention of Vasovagal Syncope	NCT00118482,	https://clinicaltrials.gov/show/NCT00118482	2005	Study unrelevant to the review
Interventions to Improve Hypertension Control and Reduce Cardiovascular Disease Risk	NCT00201136,	https://clinicaltrials.gov/show/NCT00201136	2005	Study unrelevant to the review
Treatment of Post-Traumatic Brain Injury (TBI) Depression	NCT00233103,	https://clinicaltrials.gov/show/NCT00233103	2005	Study unrelevant to the review
Re-Entry MTC for Offenders With MICA Disorders	NCT00249756,	https://clinicaltrials.gov/show/NCT00249756	2005	Study unrelevant to the review
RNS¬Æ System Pivotal Study	NCT00264810,	https://clinicaltrials.gov/show/NCT00264810	2005	Study unrelevant to the review
ResQ Trial: impact of an ITD and Active Compression Decompression CPR on Survival From Out-of-Hospital Cardiac Arrest	NCT00189423,	https://clinicaltrials.gov/show/NCT00189423	2005	Study unrelevant to the review
A Trial of Rosiglitazone for Ulcerative Colitis	NCT00065065,	https://clinicaltrials.gov/show/NCT00065065	2003	Study unrelevant to the review
Supplemental Selenium and Vitamin E and Pulmonary Function	NCT00063453,	https://clinicaltrials.gov/show/NCT00063453	2003	Study unrelevant to the review
Use of In-Line Filtration in Critically Ill Children	NCT00209768,	https://clinicaltrials.gov/show/NCT00209768	2005	Study unrelevant to the review
Effect of Metformin in Patients With Type-1 Diabetes With Inadequate Glycaemic Control by Insulin and Diet	NCT00118937,	https://clinicaltrials.gov/show/NCT00118937	2005	Study unrelevant to the review
Prolonged Exposure Therapy Versus Active Psychotherapy in Treating Post-Traumatic Stress Disorder in Adolescents	NCT00183690,	https://clinicaltrials.gov/show/NCT00183690	2005	Study unrelevant to the review
The TLC2 (Teaching Healthy Lifestyles to Caregivers 2)/CALM (Counseling Advice for Lifestyle Management) Study	NCT00131105,	https://clinicaltrials.gov/show/NCT00131105	2005	Study unrelevant to the review
Anti-Herpetic Treatment of Genital Ulcer : effect on HIV & Herpes Shedding (ANRS 1212)	NCT00158483,	https://clinicaltrials.gov/show/NCT00158483	2005	Study unrelevant to the review
Efficacy and Safety of Colloids Versus Crystalloids for Fluid Resuscitation in Critically Ill Patients	NCT00318942,	https://clinicaltrials.gov/show/NCT00318942	2005	Study unrelevant to the review
The Intervention With Microfinance for AIDS and Gender Equity (IMAGE) Study	NCT00242957,	https://clinicaltrials.gov/show/NCT00242957	2005	Study unrelevant to the review
Functional Electrical Stimulation (FES) Cycling for Children With Spinal Cord Injuries (SCI)	NCT00245726,	https://clinicaltrials.gov/show/NCT00245726	2005	Study unrelevant to the review
Randomized Controlled Trial of Mind-Body Breathing Therapy (in Chronic Obstructive Pulmonary Disease) To Improve Palliation of Dyspnea and Health-Related Quality of Life	NCT00243282,	https://clinicaltrials.gov/show/NCT00243282	2005	Study unrelevant to the review
Low Carbohydrate Diet Compared to Calorie and Fat Restricted Diet in Patients With Obesity and Type II Diabetes	NCT00108459,	https://clinicaltrials.gov/show/NCT00108459	2005	Study unrelevant to the review
Effects of Citalopram on Hostility and CHD Risk	NCT00217828,	https://clinicaltrials.gov/show/NCT00217828	2005	Study unrelevant to the review
Beryllium Infliximab Study: clinical Interventional Trial	NCT00111917,	https://clinicaltrials.gov/show/NCT00111917	2005	Study unrelevant to the review
Preschool Based Obesity Prevention Effectiveness Trial	NCT00241878,	https://clinicaltrials.gov/show/NCT00241878	2005	Study unrelevant to the review
Healthy Exercise for Lymphoma Patients (HELP)	NCT00111865,	https://clinicaltrials.gov/show/NCT00111865	2005	Study unrelevant to the review
Effects of Dehydroepiandrosterone (DHEA) in Humans	NCT00182975,	https://clinicaltrials.gov/show/NCT00182975	2005	Study unrelevant to the review
Evaluation of the Vi Polysaccharide Vaccine Against Typhoid Fever	NCT00125008,	https://clinicaltrials.gov/show/NCT00125008	2005	Study unrelevant to the review
Innovation in Pulmonary Rehabilitation	NCT00123422,	https://clinicaltrials.gov/show/NCT00123422	2005	Study unrelevant to the review
The Effect of Hypocol¬Æ on Lipids in Subjects With Mild Hypercholesterolemia and Mildly Elevated Blood Glucose	NCT00114855,	https://clinicaltrials.gov/show/NCT00114855	2005	Study unrelevant to the review
Tai Chi Mind-Body Therapy for Chronic Heart Failure	NCT00110227,	https://clinicaltrials.gov/show/NCT00110227	2005	Study unrelevant to the review
Mirror Trial - Follow-Up Management of Peripheral Arterial Intervention With Clopidogrel	NCT00163267,	https://clinicaltrials.gov/show/NCT00163267	2005	Study unrelevant to the review
Anastrozole and ZD1839 Compared With Fulvestrant and ZD1839 in Postmenopausal Women w/ Metastatic Breast Cancer	NCT00057941,	https://clinicaltrials.gov/show/NCT00057941	2003	Study unrelevant to the review
Rural Andhra Pradesh Cardiovascular Prevention Study (RAPCAPS)	NCT00263393,	https://clinicaltrials.gov/show/NCT00263393	2005	Study unrelevant to the review
Telecommunications System in Sleep Apnea	NCT00232544,	https://clinicaltrials.gov/show/NCT00232544	2005	Study unrelevant to the review
An Efficacy and Safety Study of Golimumab in Patients With Active Rheumatoid Arthritis Despite Methotrexate Therapy	NCT00264550,	https://clinicaltrials.gov/show/NCT00264550	2005	Study unrelevant to the review
A Low-Carbohydrate, Ketogenic Diet Versus Orlistat for Weight Loss	NCT00108524,	https://clinicaltrials.gov/show/NCT00108524	2005	Study unrelevant to the review
SPIRIT II: a Clinical Evaluation of the XIENCE V¬Æ Everolimus Eluting Coronary Stent System	NCT00180310,	https://clinicaltrials.gov/show/NCT00180310	2005	Study unrelevant to the review
Efficacy and Safety of Adalimumab in Patients With Active Rheumatoid Arthritis Treated Concomitantly With Methotrexate	NCT00195702,	https://clinicaltrials.gov/show/NCT00195702	2005	Study unrelevant to the review
Valproic Acid and Carnitine in Patients With Spinal Muscular Atrophy	NCT00227266,	https://clinicaltrials.gov/show/NCT00227266	2005	Study unrelevant to the review
A Study of Orthotic Shoe Inserts for Controlling Osteoarthritic Knee Pain	NCT00076453,	https://clinicaltrials.gov/show/NCT00076453	2004	Study unrelevant to the review
Human Papilloma Virus Vaccine Safety and Immunogenicity Trial in Young Adolescent Women With GSK Bio HPV-16/18	NCT00196924,	https://clinicaltrials.gov/show/NCT00196924	2005	Study unrelevant to the review
Beyond Ageing Project: a Study for the Prevention of Depression	NCT00214682,	https://clinicaltrials.gov/show/NCT00214682	2005	Study unrelevant to the review
IMPROVE-IT: examining Outcomes in Subjects With Acute Coronary Syndrome: vytorin (Ezetimibe/Simvastatin) vs Simvastatin (P04103)	NCT00202878,	https://clinicaltrials.gov/ct2/show/NCT00202878	2005	Study unrelevant to the review
A Study to Assess the Safety and Efficacy of Tocilizumab in Patients With Active Rheumatoid Arthritis	NCT00109408,	https://clinicaltrials.gov/show/NCT00109408	2005	Study unrelevant to the review
A Study to Assess the Effect of Tocilizumab + DMARD Therapy on Signs and Symptoms in Patients With Moderate to Severe Active Rheumatoid Arthritis	NCT00106574,	https://clinicaltrials.gov/show/NCT00106574	2005	Study unrelevant to the review
Enhancing Outcomes After Colon Surgery	NCT00227526,	https://clinicaltrials.gov/show/NCT00227526	2005	Study unrelevant to the review
A Trial of BMS-512148 in Patients With Type 2 Diabetes Mellitus	NCT00263276,	https://clinicaltrials.gov/show/NCT00263276	2005	Study unrelevant to the review
Home-Based Exercise and Weight Control Program for Pain Control in Overweight Elderly With Osteoarthritis of the Knee	NCT00126737,	https://clinicaltrials.gov/show/NCT00126737	2005	Study unrelevant to the review
Study Evaluating LAMICTAL Extended-Release Therapy Added To Current Seizure Treatments In Patients With Primary Generalized Tonic-Clonic Seizures (PGTC) Seizures	NCT00104416,	https://clinicaltrials.gov/show/NCT00104416	2005	Study unrelevant to the review
A Study to Assess the Effect of Tocilizumab + Methotrexate on Signs and Symptoms in Patients With Moderate to Severe Active Rheumatoid Arthritis Currently on Methotrexate Therapy	NCT00106522,	https://clinicaltrials.gov/show/NCT00106522	2005	Study unrelevant to the review
Randomized Trial of Chlorambucil Versus Chlorambucil Plus Rituximab Versus Rituximab in MALT Lymphoma	NCT00210353,	https://clinicaltrials.gov/show/NCT00210353	2005	Study unrelevant to the review
A Brief Alcohol Intervention for Incarcerated Women	NCT00237003,	https://clinicaltrials.gov/show/NCT00237003	2005	Study unrelevant to the review
Soft Drink, Milk and Obesity in Chilean Children	NCT00149695,	https://clinicaltrials.gov/show/NCT00149695	2005	Study unrelevant to the review
Project TAP: tailored Activities Project	NCT00259467,	https://clinicaltrials.gov/show/NCT00259467	2005	Study unrelevant to the review
An 18-month Trial of a Low Glycemic Load Diet	NCT00130299,	https://clinicaltrials.gov/show/NCT00130299	2005	Study unrelevant to the review
Provenge¬Æ (Sipuleucel-T) Active Cellular Immunotherapy Treatment of Metastatic Prostate Cancer After Failing Hormone Therapy	NCT00065442,	https://clinicaltrials.gov/show/NCT00065442	2003	Study unrelevant to the review
Yakima Head Start Fluoride Varnish Study	NCT00067353,	https://clinicaltrials.gov/show/NCT00067353	2003	Study unrelevant to the review
Enhancing Adherence in Type 2 Diabetes: the ENHANCE Study	NCT00222846,	https://clinicaltrials.gov/show/NCT00222846	2005	Study unrelevant to the review
Thrombolysis Versus Primary Angioplasty for AMI in Elderly Patients	NCT00257309,	https://clinicaltrials.gov/show/NCT00257309	2005	Study unrelevant to the review
BMS-188667 in Children and Adolescents With Juvenile Rheumatoid Arthritis	NCT00095173,	https://clinicaltrials.gov/show/NCT00095173	2004	Study unrelevant to the review
Rheumatoid Arthritis Dose Ranging Study (0663-086)(COMPLETED)	NCT00264147,	https://clinicaltrials.gov/show/NCT00264147	2005	Study unrelevant to the review
Autologous Stem Cells for Cardiac Angiogenesis (FOCUS HF)	NCT00203203,	https://clinicaltrials.gov/show/NCT00203203	2005	Study unrelevant to the review
A Study to Assess the Effect of Tocilizumab + Methotrexate on Signs and Symptoms in Patients With Moderate to Severe Active Rheumatoid Arthritis	NCT00106548,	https://clinicaltrials.gov/show/NCT00106548	2005	Study unrelevant to the review
Study of Home-Based Resistance and Strength Training in HIV-Infected Women	NCT00111332,	https://clinicaltrials.gov/show/NCT00111332	2005	Study unrelevant to the review
A Safety and Efficacy Study of Infliximab (Remicade) in Patients With Moderate to Severe Active Crohn's Disease	NCT00207662,	https://clinicaltrials.gov/show/NCT00207662	2005	Study unrelevant to the review
A Study of Rabeprazole and Pantoprazole on Stomach Acid and Esophageal Acid Exposure in Patients With Gastroesophageal Reflux Disease (GERD) and a History of Nighttime Heartburn	NCT00237367,	https://clinicaltrials.gov/show/NCT00237367	2005	Study unrelevant to the review
Correlation of Endothelial Function and Early Coronary Artery Disease in Humans	NCT00271492,	https://clinicaltrials.gov/show/NCT00271492	2005	Study unrelevant to the review
Study in Children to Evaluate the Immunogenicity and Safety of 4 Formulations of GSK Bio MenACWY-TT Conjugate Vaccine	NCT00126984,	https://clinicaltrials.gov/show/NCT00126984	2005	Study unrelevant to the review
Pain and Stress Management for People With Rheumatoid Arthritis	NCT00088764,	https://clinicaltrials.gov/show/NCT00088764	2004	Study unrelevant to the review
A Physical Activity and Diet Program to Prevent Accumulation of Abdominal Fat Mass in Recently Retired Men and Women	NCT00122213,	https://clinicaltrials.gov/show/NCT00122213	2005	Study unrelevant to the review
Efficacy and Safety of Roflumilast Taken in the Morning or Evening in Patients With Stable Asthma (12 to 70 y) (BY217/M2-015)	NCT00163475,	https://clinicaltrials.gov/show/NCT00163475	2005	Study unrelevant to the review
Trial Comparing Daily Atropine Versus Weekend Atropine	NCT00094614,	https://clinicaltrials.gov/show/NCT00094614	2004	Study unrelevant to the review
PROVOCATION Trial - PROphylactic intraVenOus Hydration for Contrast Agent Toxicity PreventION	NCT00130598,	https://clinicaltrials.gov/show/NCT00130598	2005	Study unrelevant to the review
An Evaluation of Treatment of Amblyopia in Children 7 To <18 Years Old	NCT00094692,	https://clinicaltrials.gov/show/NCT00094692	2004	Study unrelevant to the review
Using Soy Estrogens to Prevent Bone Loss and Other Menopausal Symptoms	NCT00076050,	https://clinicaltrials.gov/show/NCT00076050	2004	Study unrelevant to the review
The LIFE Study: lifestyle Interventions and Independence for Elders, Pilot	NCT00116194,	https://clinicaltrials.gov/show/NCT00116194	2005	Study unrelevant to the review
Observation of Young Patients Who Are Undergoing Surgery for Craniopharyngioma	NCT00258453,	https://clinicaltrials.gov/show/NCT00258453	2005	Study unrelevant to the review
Trial Evaluating Paliperidone Extended-Release (ER) Tablets Versus Placebo on Sleep in Schizophrenia Patients	NCT00105326,	https://clinicaltrials.gov/show/NCT00105326	2005	Study unrelevant to the review
A Study of the Safety and Efficacy of Golimumab in Subjects With Rheumatoid Arthritis That Are Methotrexate-naive	NCT00264537,	https://clinicaltrials.gov/show/NCT00264537	2005	Study unrelevant to the review
Pentoxifylline/Nonalcoholic Steatohepatitis (NASH) Study: the Effect of Pentoxifylline on NASH	NCT00267670,	https://clinicaltrials.gov/show/NCT00267670	2005	Study unrelevant to the review
Effects of Dark Chocolate on Insulin Sensitivity in People With High Blood Pressure	NCT00099476,	https://clinicaltrials.gov/show/NCT00099476	2004	Study unrelevant to the review
Brain Electrical Stimulation to Enhance Recovery After Stroke	NCT00085657,	https://clinicaltrials.gov/show/NCT00085657	2004	Study unrelevant to the review
Effect of Leflunomide on T Cell Proliferation in HIV-Infected Patients	NCT00101374,	https://clinicaltrials.gov/show/NCT00101374	2005	Study unrelevant to the review
Safety and Immune Response to a Prime-Boost Vaccination Schedule in HIV-infected Patients	NCT00270465,	https://clinicaltrials.gov/show/NCT00270465	2005	Study unrelevant to the review
Continuous Positive Airway Pressure to Improve Milder Obstructive Sleep Apnea	NCT00089752,	https://clinicaltrials.gov/show/NCT00089752	2004	Study unrelevant to the review
Physical Activity Promotion in Cancer Follow-Up Care	NCT00230711,	https://clinicaltrials.gov/show/NCT00230711	2005	Study unrelevant to the review
Depression Prevention Program for Adolescents	NCT00183417,	https://clinicaltrials.gov/show/NCT00183417	2005	Study unrelevant to the review
Improving the Quality of End-of-Life Communication for Patients With Chronic Obstructive Pulmonary Disease (COPD)	NCT00106080,	https://clinicaltrials.gov/show/NCT00106080	2005	Study unrelevant to the review
A Safety and Efficacy Study of CNTO1275 in Patients With Multiple Sclerosis	NCT00207727,	https://clinicaltrials.gov/show/NCT00207727	2005	Study unrelevant to the review
Ibuprofen Alone and in Combination With Acetaminophen for Treatment of Fever	NCT00267293,	https://clinicaltrials.gov/show/NCT00267293	2005	Study unrelevant to the review
New Moves - Obesity Prevention Among Adolescent Girls	NCT00250497,	https://clinicaltrials.gov/show/NCT00250497	2005	Study unrelevant to the review
Home-Based Program to Treat High Blood Pressure in African Americans	NCT00139490,	https://clinicaltrials.gov/show/NCT00139490	2005	Study unrelevant to the review
Predictors of Response to Biventricular Pacing in Heart Failure	NCT00156390,	https://clinicaltrials.gov/show/NCT00156390	2005	Study unrelevant to the review
Safety and Effectiveness of Two Doses of ABT-874 as Compared to Placebo in Subjects With Multiple Sclerosis (MS)	NCT00086671,	https://clinicaltrials.gov/show/NCT00086671	2004	Study unrelevant to the review
Nerve-Sparing Radical Prostatectomy With or Without Nerve Grafting Followed by Standard Therapy for Erectile Dysfunction in Treating Patients With Localized Prostate Cancer	NCT00080808,	https://clinicaltrials.gov/show/NCT00080808	2004	Study unrelevant to the review
Induction-maintenance of Lopinavir/r in HIV-infected Subjects	NCT00159224,	https://clinicaltrials.gov/show/NCT00159224	2005	Study unrelevant to the review
Study Comparing Etanercept and Methotrexate vs. Methotrexate Alone in Rheumatoid Arthritis	NCT00195494,	https://clinicaltrials.gov/show/NCT00195494	2005	Study unrelevant to the review
Civilian Post-Traumatic Stress Disorder Risperidone Clinical Trial	NCT00133822,	https://clinicaltrials.gov/show/NCT00133822	2005	Study unrelevant to the review
Sports to Prevent Obesity: feasibility and Pilot RCT	NCT00186173,	https://clinicaltrials.gov/show/NCT00186173	2005	Study unrelevant to the review
NORCCAP: norwegian Colorectal Cancer Prevention Trial	NCT00119912,	https://clinicaltrials.gov/show/NCT00119912	2005	Study unrelevant to the review
Patient Based Strategy to Reduce Errors in Diabetes Care	NCT00262197,	https://clinicaltrials.gov/show/NCT00262197	2005	Study unrelevant to the review
Safety and Efficacy of APD356 in the Treatment of Obesity	NCT00116740,	https://clinicaltrials.gov/show/NCT00116740	2005	Study unrelevant to the review
Effectiveness of Targeting Food Aid to Malnourished Children Compared to Targeting All Children Under Two Years	NCT00210418,	https://clinicaltrials.gov/show/NCT00210418	2005	Study unrelevant to the review
Managed Problem Solving to Increase Treatment Adherence in Individuals With HIV	NCT00130273,	https://clinicaltrials.gov/show/NCT00130273	2005	Study unrelevant to the review
Comparison of SCH 486757 to Codeine and Placebo in Subjects With Persistent Postviral Cough (Study P03069AM2)(COMPLETED)	NCT00230230,	https://clinicaltrials.gov/show/NCT00230230	2005	Study unrelevant to the review
An Investigational Drug Study in Obese (Considerably Overweight) Patients (0364-006)	NCT00109148,	https://clinicaltrials.gov/show/NCT00109148	2005	Study unrelevant to the review
Study Evaluating CCI-779 and Letrozole in Post-menopausal Women With Breast Cancer	NCT00083993,	https://clinicaltrials.gov/show/NCT00083993	2004	Study unrelevant to the review
SPIRIT III Clinical Trial of the XIENCE V¬Æ Everolimus Eluting Coronary Stent System (EECSS)	NCT00180479,	https://clinicaltrials.gov/show/NCT00180479	2005	Study unrelevant to the review
Internet Assisted Obesity Treatment	NCT00265954,	https://clinicaltrials.gov/show/NCT00265954	2005	Study unrelevant to the review
Study Comparing 12 Months Versus 36 Months of Imatinib in the Treatment of Gastrointestinal Stromal Tumor (GIST)	NCT00116935,	https://clinicaltrials.gov/show/NCT00116935	2005	Study unrelevant to the review
Acamprosate to Reduce Symptoms of Alcohol Withdrawal	NCT00106106,	https://clinicaltrials.gov/show/NCT00106106	2005	Study unrelevant to the review
The Effect of Fructose on Blood Fats in Dialysis Patients and Healthy Volunteers	NCT00234156,	https://clinicaltrials.gov/show/NCT00234156	2005	Study unrelevant to the review
Monitoring Highly Active Antiretroviral Therapy in HIV-infected Parents in Thailand	NCT00162682,	https://clinicaltrials.gov/show/NCT00162682	2005	Study unrelevant to the review
Human Requirements for the Nutrient Choline	NCT00065546,	https://clinicaltrials.gov/show/NCT00065546	2003	Study unrelevant to the review
D-serine for Posttraumatic Stress Disorder Treatment	NCT00215878,	https://clinicaltrials.gov/show/NCT00215878	2005	Study unrelevant to the review
Assessment of Changes in Abdominal Fat	NCT00228579,	https://clinicaltrials.gov/show/NCT00228579	2005	Study unrelevant to the review
Adjunctive Treatment for Decreasing Symptoms of Schizophrenia	NCT00222235,	https://clinicaltrials.gov/show/NCT00222235	2005	Study unrelevant to the review
Atomoxetine as an Adjunct to Novel Antipsychotic Medication in the Treatment of Cognitive Deficits of Schizophrenia	NCT00161031,	https://clinicaltrials.gov/show/NCT00161031	2005	Study unrelevant to the review
A Comparison of Bupropion SR and Placebo for Smoking Cessation	NCT00176449,	https://clinicaltrials.gov/show/NCT00176449	2005	Study unrelevant to the review
Trial Comparing Two Strategies of Chemotherapy for Metastatic Colorectal Cancer	NCT00126256,	https://clinicaltrials.gov/show/NCT00126256	2005	Study unrelevant to the review
Study of Leptin for the Treatment of Hypothalamic Amenorrhea	NCT00130117,	https://clinicaltrials.gov/show/NCT00130117	2005	Study unrelevant to the review
Autoimmunity-blocking Antibody for Tolerance in Recently Diagnosed Type 1 Diabetes	NCT00129259,	https://clinicaltrials.gov/show/NCT00129259	2005	Study unrelevant to the review
Field Administration of Stroke Therapy - Magnesium (FAST-MAG) Trial	NCT00059332,	https://clinicaltrials.gov/show/NCT00059332	2003	Study unrelevant to the review
Lifestyle Modification Program to Reduce Risk of Coronary Heart Disease in Latina Women With Diabetes	NCT00233259,	https://clinicaltrials.gov/show/NCT00233259	2005	Study unrelevant to the review
A Study to Optimize Growth Hormone Dosing in Children With Chronic Kidney Disease by Measuring IGF-1 Levels in Blood	NCT00212758,	https://clinicaltrials.gov/show/NCT00212758	2005	Study unrelevant to the review
A Study to Compare Ventral Incisional Hernia by Laparoscopic vs Open Repair With Mesh	NCT00240188,	https://clinicaltrials.gov/show/NCT00240188	2005	Study unrelevant to the review
Chromium Effects on Insulin and Vascular Function in People at Risk for Diabetes	NCT00067626,	https://clinicaltrials.gov/show/NCT00067626	2003	Study unrelevant to the review
Haemofiltration Study : IVOIRE (hIgh VOlume in Intensive Care)	NCT00241228,	https://clinicaltrials.gov/show/NCT00241228	2005	Study unrelevant to the review
Atrial Fibrillation Clopidogrel Trial With Irbesartan for Prevention of Vascular Events (ACTIVE I)	NCT00249795,	https://clinicaltrials.gov/show/NCT00249795	2005	Study unrelevant to the review
Study of Tenecteplase (TNK) in Acute Ischemic Stroke (TNK-S2B)	NCT00252239,	https://clinicaltrials.gov/show/NCT00252239	2005	Study unrelevant to the review
Thyroid and Glucose and Energy Metabolism	NCT00106119,	https://clinicaltrials.gov/show/NCT00106119	2005	Study unrelevant to the review
Assessing Impact of Loco-regional Treatment on Survival in Metastatic Breast Cancer at Presentation	NCT00193778,	https://clinicaltrials.gov/show/NCT00193778	2005	Study unrelevant to the review
A Study of GT267-004 Versus Vancomycin and GT267-004 Versus Metronidazole in Patients With C.Difficile - Associated Diarrhea	NCT00106509,	https://clinicaltrials.gov/show/NCT00106509	2005	Study unrelevant to the review
Rituximab for the Treatment of Refractory Adult and Juvenile Dermatomyositis (DM) and Adult Polymyositis (PM)	NCT00106184,	https://clinicaltrials.gov/show/NCT00106184	2005	Study unrelevant to the review
Abatacept and Infliximab in Combination With Methotrexate in Subjects With Rheumatoid Arthritis	NCT00095147,	https://clinicaltrials.gov/show/NCT00095147	2004	Study unrelevant to the review
Body Heat Content and Dissipation in Obese and Normal Weight Adults	NCT00266500,	https://clinicaltrials.gov/show/NCT00266500	2005	Study unrelevant to the review
Phase 2 Clinical Study in Rheumatoid Arthritis With an Investigational Oral p38 MAP Kinase Inhibitor VX-702	NCT00205478,	https://clinicaltrials.gov/show/NCT00205478	2005	Study unrelevant to the review
Safety and Effectiveness of Cortical Stimulation in the Treatment of Stroke Patients With Upper Extremity Hemiparesis	NCT00170716,	https://clinicaltrials.gov/show/NCT00170716	2005	Study unrelevant to the review
To Assess Prevention of Bone Loss in Women With Lupus Receiving Treatment With Glucocorticoids	NCT00053560,	https://clinicaltrials.gov/show/NCT00053560	2003	Study unrelevant to the review
TREND-HD - A Trial of Ethyl-EPA (Miraxion‚Ñ¢) in Treating Mild to Moderate Huntington's Disease	NCT00146211,	https://clinicaltrials.gov/show/NCT00146211	2005	Study unrelevant to the review
Response to RSD1235 Compared to Placebo in Subjects With Atrial Arrhythmia After Heart Surgery	NCT00125320,	https://clinicaltrials.gov/show/NCT00125320	2005	Study unrelevant to the review
Study of HGF Via Plasmid Vector to Improve Perfusion in Critical Limb Ischemia	NCT00060892,	https://clinicaltrials.gov/show/NCT00060892	2003	Study unrelevant to the review
Computerized Health Education to Promote Physical Activity	NCT00242658,	https://clinicaltrials.gov/show/NCT00242658	2005	Study unrelevant to the review
Niacin Plus Statin to Prevent Vascular Events	NCT00120289,	https://clinicaltrials.gov/show/NCT00120289	2005	Study unrelevant to the review
Growth Hormone, Cardiovascular Risk, and Visceral Adiposity	NCT00131378,	https://clinicaltrials.gov/show/NCT00131378	2005	Study unrelevant to the review
Safety and Effectiveness of Administering an HIV Vaccine in the Groin Versus the Arm	NCT00076817,	https://clinicaltrials.gov/show/NCT00076817	2004	Study unrelevant to the review
Trial of Three Neonatal Antiretroviral Regimens for Prevention of Intrapartum HIV Transmission	NCT00099359,	https://clinicaltrials.gov/show/NCT00099359	2004	Study unrelevant to the review
Ketoconazole Administration: how it is Affected by the Body and Broken Down and How it Acts on the Body When Used With Velcade	NCT00129207,	https://clinicaltrials.gov/show/NCT00129207	2005	Study unrelevant to the review
Tenecteplase Pulmonary Embolism Italian Study	NCT00222651,	https://clinicaltrials.gov/show/NCT00222651	2005	Study unrelevant to the review
Effect of Anti-IgE in Chronic Urticaria	NCT00130234,	https://clinicaltrials.gov/show/NCT00130234	2005	Study unrelevant to the review
Study of Serum Markers for Cardiovascular Risk in Obese Youth and Impact of Lifestyle and Medication Intervention	NCT00139477,	https://clinicaltrials.gov/show/NCT00139477	2005	Study unrelevant to the review
An Efficacy and Safety Study of CNTO 148 Subcutaneous Injection Compared With Placebo in Patients With Active Rheumatoid Arthritis	NCT00207714,	https://clinicaltrials.gov/show/NCT00207714	2005	Study unrelevant to the review
Weight Management Skills in African American Outpatients	NCT00146081,	https://clinicaltrials.gov/show/NCT00146081	2005	Study unrelevant to the review
Study of NGX-4010 for the Treatment of Postherpetic Neuralgia	NCT00115310,	https://clinicaltrials.gov/show/NCT00115310	2005	Study unrelevant to the review
Influence of Amlodipine on the Mortality of Patients With End-Stage Renal Failure	NCT00124969,	https://clinicaltrials.gov/show/NCT00124969	2005	Study unrelevant to the review
Treatment of Obesity With Vitamin D (40.000 IE Per Week for 1 Year)	NCT00243256,	https://clinicaltrials.gov/show/NCT00243256	2005	Study unrelevant to the review
Guidelines for Acute Sinusitis	NCT00132275,	https://clinicaltrials.gov/show/NCT00132275	2005	Study unrelevant to the review
Misoprostol for Preventing Postpartum Hemorrhage	NCT00124540,	https://clinicaltrials.gov/show/NCT00124540	2005	Study unrelevant to the review
Retarded Phosphatidylcholine in Steroid-Dependent Chronic Active Ulcerative Colitis	NCT00259545,	https://clinicaltrials.gov/show/NCT00259545	2005	Study unrelevant to the review
Effect of Multiple Micronutrient Supplementation on Growth, Morbidity, and Mortality of HIV Infected Children in Uganda	NCT00122941,	https://clinicaltrials.gov/show/NCT00122941	2005	Study unrelevant to the review
Cognitive Effects of Aerobic Exercise for IGT Adults	NCT00220441,	https://clinicaltrials.gov/show/NCT00220441	2005	Study unrelevant to the review
FishGastro Study: fish Consumption and Gastro-Intestinal Health	NCT00145015,	https://clinicaltrials.gov/show/NCT00145015	2005	Study unrelevant to the review
Improving Chronic Disease Care With PatientSite	NCT00130416,	https://clinicaltrials.gov/show/NCT00130416	2005	Study unrelevant to the review
Trial to Test the Growth-Promoting Effect of Fortified Spreads When Used as Complementary Food for Infants	NCT00131209,	https://clinicaltrials.gov/show/NCT00131209	2005	Study unrelevant to the review
Study of Subcutaneous Daclizumab in Patients With Active, Relapsing Forms of Multiple Sclerosis	NCT00109161,	https://clinicaltrials.gov/show/NCT00109161	2005	Study unrelevant to the review
Optimal Platelet Dose Strategy for Management of Thrombocytopenia	NCT00128713,	https://clinicaltrials.gov/show/NCT00128713	2005	Study unrelevant to the review
Behavioral & Nutritional Treatment to Help CF Preschoolers Grow	NCT00241969,	https://clinicaltrials.gov/show/NCT00241969	2005	Study unrelevant to the review
Effect of Intermittent Aldesleukin Treatment With or Without Anti-HIV Drugs in HIV Infected People	NCT00110812,	https://clinicaltrials.gov/show/NCT00110812	2005	Study unrelevant to the review
Activated Protein C to Treat Acute Lung Injuries	NCT00112164,	https://clinicaltrials.gov/show/NCT00112164	2005	Study unrelevant to the review
Rifampin Versus Isoniazid for the Treatment of Latent Tuberculosis Infection in Children (P4v9)	NCT00170209,	https://clinicaltrials.gov/show/NCT00170209	2005	Study unrelevant to the review
Anthrax Vaccine Clinical Trial to Assess Dose Reduction and Route Change	NCT00119067,	https://clinicaltrials.gov/ct2/show/NCT00119067	2005	Study unrelevant to the review
Evaluation of Depression Symptoms and Brain Activity Associated With Response to Treatment of Depression	NCT00200902,	https://clinicaltrials.gov/ct2/show/NCT00200902	2005	Study unrelevant to the review
Efficacy and Safety of Asenapine Using an Active Control in Subjects With Schizophrenia or Schizoaffective Disorder (25517)(P05935)	NCT00212784,	https://clinicaltrials.gov/ct2/show/NCT00212784	2005	Study unrelevant to the review
Efficacy and Safety of Asenapine With Placebo and Haloperidol (41023)(P05926)(COMPLETED)	NCT00156104,	https://clinicaltrials.gov/ct2/show/NCT00156104	2005	Study unrelevant to the review
Aggrastat to Zocor (AtoZ) - the Use of Two Approved Drugs to Treat Patients Who Have Experienced Chest Pain or a Heart Attack (0733-180)	NCT00251576,	https://clinicaltrials.gov/ct2/show/NCT00251576	2005	Study unrelevant to the review
Physical Activity Promotion in Breast Cancer Survivors	NCT00221221,	https://clinicaltrials.gov/ct2/show/NCT00221221	2005	Study unrelevant to the review
Effects of Aerobic Exercise Versus Weight Training in Breast Cancer Survivors During Chemotherapy	NCT00115713,	https://clinicaltrials.gov/ct2/show/NCT00115713	2005	Study unrelevant to the review
Alberta Diabetes and Physical Activity Trial	NCT00221234,	https://clinicaltrials.gov/ct2/show/NCT00221234	2005	Study unrelevant to the review
Home Based Resistance Training For Type 2 Diabetes	NCT00221208,	https://clinicaltrials.gov/ct2/show/NCT00221208	2005	Study unrelevant to the review
Efficacy and Safety of Iloperidone Compared With Placebo and Active Control in Subjects With Acute Schizophrenia	NCT00254202,	https://clinicaltrials.gov/ct2/show/NCT00254202	2005	Study unrelevant to the review
Obesity, Weight Loss, and Cardiovascular Disease Risk	NCT00186459,	https://clinicaltrials.gov/ct2/show/NCT00186459	2005	Study unrelevant to the review
A Study to Examine the Effect of Pramlintide on Body Weight and Its Safety and Tolerability in Obese Subjects	NCT00112021,	https://clinicaltrials.gov/show/NCT00112021	2005	Study unrelevant to the review
MEMA Kwa Vijana Trial: impact of an Adolescent Sexual and Reproductive Health Intervention in Mwanza, Tanzania	NCT00248469,	https://clinicaltrials.gov/show/NCT00248469	2005	Study unrelevant to the review
Staccato: a Trial of CD4 Guided Treatment Interruption, Compared to Continuous Treatment, for HIV Infection	NCT00113126,	https://clinicaltrials.gov/show/NCT00113126	2005	Study unrelevant to the review
Prevention of Glucocorticoid-Induced Osteoporosis in Rheumatic Diseases: alendronate Versus Alfacalcidol	NCT00138983,	https://clinicaltrials.gov/show/NCT00138983	2005	Study unrelevant to the review
Effect of Niacin ER/Lovastatin on Peak Walking Time & Claudication Onset Time in Patients With Intermittent Claudication	NCT00062556,	https://clinicaltrials.gov/show/NCT00062556	2003	Study unrelevant to the review
Chromium Picolinate for the Treatment of Metabolic Syndrome	NCT00128154,	https://clinicaltrials.gov/show/NCT00128154	2005	Study unrelevant to the review
Prednisolone in Active Ankylosing Spondylitis (AS)	NCT00244166,	https://clinicaltrials.gov/show/NCT00244166	2005	Study unrelevant to the review
Can Advair and Flovent Reduce Systemic Inflammation Related to Chronic Obstructive Pulmonary Disease (COPD)? A Multi-Center Randomized Controlled Trial	NCT00120978,	https://clinicaltrials.gov/show/NCT00120978	2005	Study unrelevant to the review
Maribavir for Prevention of CMV After Stem Cell Transplants	NCT00223925,	https://clinicaltrials.gov/show/NCT00223925	2005	Study unrelevant to the review
Lapdap and Coartemether for Uncomplicated Malaria	NCT00118794,	https://clinicaltrials.gov/show/NCT00118794	2005	Study unrelevant to the review
Dexanabinol in Severe Traumatic Brain Injury	NCT00129857,	https://clinicaltrials.gov/show/NCT00129857	2005	Study unrelevant to the review
A Study of LIPO-5 and ALVAC-HIV (vCP1452) as Possible HIV Vaccines	NCT00076063,	https://clinicaltrials.gov/show/NCT00076063	2004	Study unrelevant to the review
Saxagliptin Treatment in Subjects With Type 2 Diabetes Who Are Not Controlled With Diet and Exercise	NCT00121641,	https://clinicaltrials.gov/show/NCT00121641	2005	Study unrelevant to the review
Evaluation of a Web-based Intervention to Promote Physical Activity in Patients With Heart Disease	NCT00265525,	https://clinicaltrials.gov/show/NCT00265525	2005	Study unrelevant to the review
Pilot Evaluation of CVT-E002 in Pediatric Upper Respiratory Tract Infection	NCT00255307,	https://clinicaltrials.gov/show/NCT00255307	2005	Study unrelevant to the review
Lupus Atherosclerosis Prevention Study	NCT00120887,	https://clinicaltrials.gov/show/NCT00120887	2005	Study unrelevant to the review
The D-KAF (Dalteparin in Knee-to-Ankle Fracture) Trial	NCT00187408,	https://clinicaltrials.gov/show/NCT00187408	2005	Study unrelevant to the review
Efficacy of Methylprednisolone for Hantavirus Cardiopulmonary Syndrome	NCT00128180,	https://clinicaltrials.gov/show/NCT00128180	2005	Study unrelevant to the review
Rotigotine Patch in Subjects With Advanced Stage, Idiopathic Parkinson's Disease Who Are Not Well Controlled on Levodopa	NCT00244387,	https://clinicaltrials.gov/show/NCT00244387	2005	Study unrelevant to the review
Three Different Transdermal Doses of Rotigotine in Subjects With Idiopathic Restless Leg Syndrome	NCT00136045,	https://clinicaltrials.gov/show/NCT00136045	2005	Study unrelevant to the review
Efficacy and Safety of Asenapine Using an Active Control in Subjects With Schizophrenia or Schizoaffective Disorder (25520)(P05846)	NCT00212771,	https://clinicaltrials.gov/show/NCT00212771	2005	Study unrelevant to the review
A Study of TMC278 in Human Immunodeficiency Virus Type 1 Infected Patients, Who Are Not Treated With Antiretroviral Medicines	NCT00110305,	https://clinicaltrials.gov/show/NCT00110305	2005	Study unrelevant to the review
A Long Term Extension Study Evaluating Safety Of Sildenafil Citrate When Used To Treat Pulmonary Arterial Hypertension (PAH) In Children	NCT00159874,	https://clinicaltrials.gov/show/NCT00159874	2005	Study unrelevant to the review
Scleroderma: cyclophosphamide or Transplantation	NCT00114530,	https://clinicaltrials.gov/show/NCT00114530	2005	Study unrelevant to the review
Effect of Sulodexide in Early Diabetic Nephropathy	NCT00130208,	https://clinicaltrials.gov/show/NCT00130208	2005	Study unrelevant to the review
Safety and Efficacy Study of Paromomycin to Treat Visceral Leishmaniasis	NCT00216346,	https://clinicaltrials.gov/show/NCT00216346	2005	Study unrelevant to the review
Once a Day (QD) - Twice a Day (BID) Clinical Trial: didanosine, Lamivudine and Efavirenz Versus Zidovudine, Lamivudine and Efavirenz in the Starting Treatment of HIV	NCT00256828,	https://clinicaltrials.gov/show/NCT00256828	2005	Study unrelevant to the review
Dutch EASYcare Study	NCT00105378,	https://clinicaltrials.gov/show/NCT00105378	2005	Study unrelevant to the review
Prevention of Perinatal Sepsis (PoPS): evaluation of Chlorhexidine Wipes of Birth Canal and Newborn	NCT00136370,	https://clinicaltrials.gov/show/NCT00136370	2005	Study unrelevant to the review
Early Versus Standard Start of Anti-HIV Therapy for Treatment-Naive Adults in Haiti	NCT00120510,	https://clinicaltrials.gov/show/NCT00120510	2005	Study unrelevant to the review
When to Start Anti-HIV Drugs in Patients With Opportunistic Infections	NCT00055120,	https://clinicaltrials.gov/show/NCT00055120	2003	Study unrelevant to the review
Study of the Safety of Substituting Exenatide for Insulin in Patients Using Insulin and Oral Antidiabetic Agents	NCT00099333,	https://clinicaltrials.gov/show/NCT00099333	2004	Study unrelevant to the review
Th1, Th2 and Monokine Responses as Risk Factors of Renal Transplant Rejection	NCT00150891,	https://clinicaltrials.gov/show/NCT00150891	2005	Study unrelevant to the review
Clinical Estradiol Trial in Women With Schizophrenia	NCT00206570,	https://clinicaltrials.gov/show/NCT00206570	2005	Study unrelevant to the review
Treatment of Helminth co-Infection: short-Term Effects on HIV-1 Progression Markers and Immune Activation	NCT00130910,	https://clinicaltrials.gov/show/NCT00130910	2005	Study unrelevant to the review
Prone-Supine Study II: the Effect of Prone Positioning for Patients Affected by Acute Respiratory Distress Syndrome	NCT00159939,	https://clinicaltrials.gov/show/NCT00159939	2005	Study unrelevant to the review
Intensive Blood Pressure Reduction in Acute Cerebral Haemorrhage	NCT00226096,	https://clinicaltrials.gov/show/NCT00226096	2005	Study unrelevant to the review
South Danish Diabetes Study: evaluation of the Antidiabetic Treatment of Type 2 Diabetes Mellitus	NCT00121966,	https://clinicaltrials.gov/show/NCT00121966	2005	Study unrelevant to the review
Efficacy and Safety of Kaletra Monotheraphy Compared to Kaletra Based Triple Therapy to Treat HIV in Antiretroviral Na—óve Patients	NCT00234923,	https://clinicaltrials.gov/show/NCT00234923	2005	Study unrelevant to the review
Randomised Trial of Structured Treatment Interruption of HAART in HIV-Infected Adults in Abidjan (ANRS 1269 TRIVACAN)	NCT00158405,	https://clinicaltrials.gov/show/NCT00158405	2005	Study unrelevant to the review
Tricaprilin in Mild to Moderate Alzheimer's Disease	NCT00142805,	https://clinicaltrials.gov/show/NCT00142805	2005	Study unrelevant to the review
High-Density Lipoprotein (HDL) Modulation and Endothelial Function	NCT00150722,	https://clinicaltrials.gov/show/NCT00150722	2005	Study unrelevant to the review
Aromatase Inhibitor Clinical Trial	NCT00228956,	https://clinicaltrials.gov/show/NCT00228956	2005	Study unrelevant to the review
Effect of Repaglinide Versus Metformin Treatment in Non-Obese Patients With Type-2-Diabetes	NCT00118963,	https://clinicaltrials.gov/show/NCT00118963	2005	Study unrelevant to the review
Testosterone Effects on Bone and Frailty	NCT00182871,	https://clinicaltrials.gov/show/NCT00182871	2005	Study unrelevant to the review
Study of Prednisone, Vinblastine, Doxorubicin, and Gemcitabine in Elderly Patients With Advanced Stages Hodgkin's Lymphoma	NCT00147875,	https://clinicaltrials.gov/show/NCT00147875	2005	Study unrelevant to the review
Effect of Leukoreduced Blood Transfusions on Infection Following Trauma	NCT00135291,	https://clinicaltrials.gov/show/NCT00135291	2005	Study unrelevant to the review
CARE-2 (Calcium Acetate [PhosLo¬Æ]/Sevelamer[Renagel¬Æ] Evaluation Study 2) for Heart Calcification in Dialysis Patients	NCT00211939,	https://clinicaltrials.gov/show/NCT00211939	2005	Study unrelevant to the review
Cranberry Juice for the Prevention of Recurrent Urinary Tract Infections	NCT00128128,	https://clinicaltrials.gov/show/NCT00128128	2005	Study unrelevant to the review
Telbivudine Versus Adefovir Dipivoxil in Adults With HBegAg-Positive, Compensated Chronic Hepatitis B	NCT00115245,	https://clinicaltrials.gov/show/NCT00115245	2005	Study unrelevant to the review
Isoflavones for Promoting Calcium Absorption and Preventing Bone Loss in Post Menopausal Women	NCT00244907,	https://clinicaltrials.gov/show/NCT00244907	2005	Study unrelevant to the review
Benefits of Medical Therapy Plus Stenting for Renal Atherosclerotic Lesions	NCT00081731,	https://clinicaltrials.gov/show/NCT00081731	2004	Study unrelevant to the review
Safety and Tolerability of Pegylated Interferon (PEG-IFN) Alfa-2a in HIV Infected People	NCT00078442,	https://clinicaltrials.gov/show/NCT00078442	2004	Study unrelevant to the review
Adjuvant Treatment of Pulmonary Embolism With Drotrecogin Alfa (Activated): phase II Exploratory Study	NCT00191724,	https://clinicaltrials.gov/show/NCT00191724	2005	Study unrelevant to the review
Evaluation of Side Effects and Relative Activity of Two Chemotherapy Regimens in the Treatment Soft Tissue Sarcoma	NCT00189137,	https://clinicaltrials.gov/show/NCT00189137	2005	Study unrelevant to the review
Etiology, Prevention and Treatment of Neonatal Infections in the Community	NCT00198627,	https://clinicaltrials.gov/show/NCT00198627	2005	Study unrelevant to the review
Peripheral Effects of Exercise on Cardiovascular Health (STRRIDE I)	NCT00200993,	https://clinicaltrials.gov/show/NCT00200993	2005	Study unrelevant to the review
A Study of Combination Thalidomide Plus Dexamethasone Therapy vs. Dexamethasone Therapy Alone in Previously Untreated Subjects With Multiple Myeloma	NCT00057564,	https://clinicaltrials.gov/show/NCT00057564	2003	Study unrelevant to the review
Tenofovir Disoproxil Fumarate/Emtricitabine/Efavirenz Versus Combivir/Efavirenz in Antiretroviral-Naive HIV-1 Infected Subjects	NCT00112047,	https://clinicaltrials.gov/show/NCT00112047	2005	Study unrelevant to the review
OlmeSartan and Calcium Antagonists Randomized (OSCAR) Study	NCT00134160,	https://clinicaltrials.gov/show/NCT00134160	2005	Study unrelevant to the review
IRAD2 : patients With Respiratory Failure at Home	NCT00230984,	https://clinicaltrials.gov/show/NCT00230984	2005	Study unrelevant to the review
Effects Of Ciclesonide And Beclomethasone On Lens Opacification In Adult Subjects With Moderate To Severe Persistent Asthma	NCT00254956,	https://clinicaltrials.gov/show/NCT00254956	2005	Study unrelevant to the review
Anti-HIV Drugs for Ugandan Patients With HIV and Tuberculosis	NCT00078247,	https://clinicaltrials.gov/show/NCT00078247	2004	Study unrelevant to the review
Comparative Trial of Entecavir Versus Adefovir in the Treatment of Chronic Hepatitis B Infection	NCT00096785,	https://clinicaltrials.gov/show/NCT00096785	2004	Study unrelevant to the review
Effects of Ezetimibe on Postprandial Hyperlipidemia and Endothelial Function	NCT00189085,	https://clinicaltrials.gov/show/NCT00189085	2005	Study unrelevant to the review
Albumin Administration in Patients With Cirrhosis and Infections Unrelated to Spontaneous Bacterial Peritonitis	NCT00124228,	https://clinicaltrials.gov/show/NCT00124228	2005	Study unrelevant to the review
Study of The Effects of Testosterone in Frail Elderly Men	NCT00190060,	https://clinicaltrials.gov/show/NCT00190060	2005	Study unrelevant to the review
Exercise and Weight Loss for Improving Mobility in Older Adults Who Are Obese	NCT00119795,	https://clinicaltrials.gov/show/NCT00119795	2005	Study unrelevant to the review
Effect of Vegetable Oils for Use by the Snack Food Industry on Plasma Lipid Levels and Inflammatory Markers	NCT00175071,	https://clinicaltrials.gov/show/NCT00175071	2005	Study unrelevant to the review
Efavirenz or Atazanavir/Ritonavir Given With Emtricitabine/Tenofovir Disoproxil Fumarate or Abacavir/Lamivudine in HIV Infected Treatment-Naive Adults	NCT00118898,	https://clinicaltrials.gov/show/NCT00118898	2005	Study unrelevant to the review
Trial of Asthma Patient Education (TAPE)	NCT00148408,	https://clinicaltrials.gov/show/NCT00148408	2005	Study unrelevant to the review
A Long Term Study of Sibutramine and the Role of Obesity Management in Relation to Cardiovascular Disease in Overweight and Obese Patients	NCT00234832,	https://clinicaltrials.gov/show/NCT00234832	2005	Study unrelevant to the review
CHIZAP: community- and Health Facility-Based Intervention With Zinc as Adjuvant Therapy for Childhood Pneumonia	NCT00148733,	https://clinicaltrials.gov/show/NCT00148733	2005	Study unrelevant to the review
Chronic Sleep Deprivation as a Risk Factor for Metabolic Syndrome and Obesity	NCT00261898,	https://clinicaltrials.gov/show/NCT00261898	2005	Study unrelevant to the review
Program to Reduce Incontinence by Diet and Exercise	NCT00091988,	https://clinicaltrials.gov/show/NCT00091988	2004	Study unrelevant to the review
Trial of the Impact of Vitamin A on Maternal Mortality	NCT00211341,	https://clinicaltrials.gov/show/NCT00211341	2005	Study unrelevant to the review
Double Blind Atorvastatin Amlodipine Study	NCT00159718,	https://clinicaltrials.gov/show/NCT00159718	2005	Study unrelevant to the review
Weight Loss and Changes in Cardiovascular Risk Markers With a Low Glycemic Diet Compared With a Standard Diet	NCT00230919,	https://clinicaltrials.gov/show/NCT00230919	2005	Study unrelevant to the review
Effects of Anorexia Nervosa on Bone Mass in Adolescents	NCT00088153,	https://clinicaltrials.gov/show/NCT00088153	2004	Study unrelevant to the review
Safety/Efficacy of Induction Agents With Tacrolimus, MMF, and Rapid Steroid Withdrawal in Renal Transplant Recipients	NCT00113269,	https://clinicaltrials.gov/show/NCT00113269	2005	Study unrelevant to the review
TBTC Study 28: moxifloxacin Versus Isoniazid for TB Treatment	NCT00144417,	https://clinicaltrials.gov/show/NCT00144417	2005	Study unrelevant to the review
Tight Glycemic Control With Intensive Insulin Therapy in PICU	NCT00214916,	https://clinicaltrials.gov/show/NCT00214916	2005	Study unrelevant to the review
Herpes Simplex Virus Type 2 (HSV-2) Suppression to Prevent HIV Transmission	NCT00194519,	https://clinicaltrials.gov/show/NCT00194519	2005	Study unrelevant to the review
Safety and Efficacy Study of Teduglutide in Subjects With Short Bowel Syndrome Who Completed Protocol CL0600-004 (NCT00081458)	NCT00172185,	https://clinicaltrials.gov/show/NCT00172185	2005	Study unrelevant to the review
A Study to Evaluate the Efficacy and Safety of Galantamine in Patients With Mild Cognitive Impairment	NCT00236574,	https://clinicaltrials.gov/show/NCT00236574	2005	Study unrelevant to the review
TMC125-C216: a Phase III Study to Investigate the Efficacy, Tolerability and Safety of TMC125 as Part of an Antiretroviral Regimen, Including TMC114/Ritonavir and an Investigator-selected Optimized Background, in HIV-1 Infected Patients With Limited to no Treatment Options	NCT00255099,	https://clinicaltrials.gov/show/NCT00255099	2005	Study unrelevant to the review
Systemic Therapy in Advancing or Metastatic Prostate Cancer: evaluation of Drug Efficacy	NCT00268476,	https://clinicaltrials.gov/show/NCT00268476	2005	Study unrelevant to the review
Efficacy and Safety of Escitalopram for Prevention of Depression Induced by Peg-Interferon in Hepatitis C Patients	NCT00166296,	https://clinicaltrials.gov/show/NCT00166296	2005	Study unrelevant to the review
Anti-HIV Medications for People Recently Infected With HIV	NCT00106171,	https://clinicaltrials.gov/show/NCT00106171	2005	Study unrelevant to the review
TMC125-C227: a Phase II Randomized, Active-Controlled, Open Label Trial to Investigate the Efficacy and Tolerability of TMC125 in HIV-1 Infected Subjects, Who Are PI-Naive and With Documented Genotypic Evidence of NNRTI Resistance From Previous NNRTI Use	NCT00225303,	https://clinicaltrials.gov/show/NCT00225303	2005	Study unrelevant to the review
The Effect of Fish Oil Plus Fenofibrate on Triglyceride Levels in People Taking Highly Active Antiretroviral Therapy (HAART)	NCT00076518,	https://clinicaltrials.gov/show/NCT00076518	2004	Study unrelevant to the review
A Phase 2 Clinical Trial of the Safety and Effects of IRX-2 in Treating Patients With Operable Head and Neck Cancer	NCT00210470,	https://clinicaltrials.gov/show/NCT00210470	2005	Study unrelevant to the review
A Randomized Trial of GM-CSF in Patients With ALI/ARDS	NCT00201409,	https://clinicaltrials.gov/show/NCT00201409	2005	Study unrelevant to the review
Evaluate PKs and Efficacy Assessment of Palifermin in Patients With Sarcoma	NCT00267046,	https://clinicaltrials.gov/show/NCT00267046	2005	Study unrelevant to the review
Protective Effect of EPA on Cardiovascular Events	NCT00231738,	https://clinicaltrials.gov/show/NCT00231738	2005	Study unrelevant to the review
Statin Therapy in Heart Failure: potential Mechanisms of Benefit	NCT00233480,	https://clinicaltrials.gov/show/NCT00233480	2005	Study unrelevant to the review
Brain Imaging Study Of Rosiglitazone Efficacy And Safety In Alzheimer's Disease	NCT00265148,	https://clinicaltrials.gov/show/NCT00265148	2005	Study unrelevant to the review
Effectiveness of Intermittent Preventive Treatment for Malaria in Children	NCT00119132,	https://clinicaltrials.gov/show/NCT00119132	2005	Study unrelevant to the review
Preventing Malaria During Pregnancy in Epidemic-prone Areas	NCT00142207,	https://clinicaltrials.gov/show/NCT00142207	2005	Study unrelevant to the review
Treatment of Orthostatic Hypotension in Autonomic Failure	NCT00223691,	https://clinicaltrials.gov/show/NCT00223691	2005	Study unrelevant to the review
Comparison Of Rituximab Versus Tositumomab and Iodine I 131 Tositumomab (BEXXAR¬Æ Therapeutic Regimen) For Patients With Relapsed Follicular Non-Hodgkins Lymphoma	NCT00268983,	https://clinicaltrials.gov/show/NCT00268983	2005	Study unrelevant to the review
Improving Immunosuppressive Treatment for Patients With Severe Aplastic Anemia	NCT00061360,	https://clinicaltrials.gov/show/NCT00061360	2003	Study unrelevant to the review
TOM: testosterone in Older Men With Sarcopenia	NCT00240981,	https://clinicaltrials.gov/show/NCT00240981	2005	Study unrelevant to the review
Follow-up Study of GSK Biologicals' Human Papilloma Virus (HPV) Vaccine to Prevent Cervical Infection in Young Adults	NCT00120848,	https://clinicaltrials.gov/show/NCT00120848	2005	Study unrelevant to the review
Women's Isoflavone Soy Health (WISH) Trial	NCT00118846,	https://clinicaltrials.gov/show/NCT00118846	2005	Study unrelevant to the review
Tuberculosis Prevention for HIV Infected Adults	NCT00057122,	https://clinicaltrials.gov/show/NCT00057122	2003	Study unrelevant to the review
Using Donor Stem Cells and Alemtuzumab to Prevent Organ Rejection in Kidney Transplant Patients	NCT00183248,	https://clinicaltrials.gov/show/NCT00183248	2005	Study unrelevant to the review
Effectiveness of Modafinil for Treating Fatigue in Adults With HIV/AIDS	NCT00118378,	https://clinicaltrials.gov/show/NCT00118378	2005	Study unrelevant to the review
Ceftobiprole in Hospital Acquired Pneumonia	NCT00210964,	https://clinicaltrials.gov/show/NCT00210964	2005	Study unrelevant to the review
Cholinergic Modulation of Condition and Emotion in Mood Disorders: functional Neuroimaging Studies	NCT00055575,	https://clinicaltrials.gov/show/NCT00055575	2003	Study unrelevant to the review
Efficacy and Safety of Sulphadoxine-pyrimethamine and Amodiaquine in Ghanaian Pregnant Women	NCT00131703,	https://clinicaltrials.gov/show/NCT00131703	2005	Study unrelevant to the review
Navrongo Drug Options for IPT in Pregnancy Trial	NCT00146783,	https://clinicaltrials.gov/show/NCT00146783	2005	Study unrelevant to the review
A Trial of Antimalarial Drugs Used in Pregnancy in Tanzania	NCT00146731,	https://clinicaltrials.gov/show/NCT00146731	2005	Study unrelevant to the review
Telmisartan-Induced Reduction in Intra-Myocellular Lipids Trial	NCT00147264,	https://clinicaltrials.gov/show/NCT00147264	2005	Study unrelevant to the review
Atherosclerosis Underlying Development Assessed by Intima-Media Thickness in Patients on Rimonabant	NCT00228176,	https://clinicaltrials.gov/show/NCT00228176	2005	Study unrelevant to the review
Low-Dose Testosterone in Improving Libido in Postmenopausal Female Cancer Survivors	NCT00075855,	https://clinicaltrials.gov/show/NCT00075855	2004	Study unrelevant to the review
Trizivir Vs. Kaletra and Combivir for the Prevention of Mother-to-Child Transmission of HIV	NCT00270296,	https://clinicaltrials.gov/show/NCT00270296	2005	Study unrelevant to the review
LOSS- Louisiana Obese Subjects Study	NCT00115063,	https://clinicaltrials.gov/show/NCT00115063	2005	Study unrelevant to the review
Study of Alvimopan for the Management of Opioid-induced Postoperative Bowel Dysfunction/Postoperative Ileus	NCT00205842,	https://clinicaltrials.gov/show/NCT00205842	2005	Study unrelevant to the review
Tipifarnib Versus Best Supportive Care in the Treatment of Newly Diagnosed Acute Myeloid Leukemia (AML)	NCT00093990,	https://clinicaltrials.gov/show/NCT00093990	2004	Study unrelevant to the review
R-ICE Versus R-DHAP in Patients Aged 18-65 With Relapse Diffuse Large B-cell Lymphoma	NCT00137995,	https://clinicaltrials.gov/show/NCT00137995	2005	Study unrelevant to the review
Efficacy Study of Pioglitazone and Glimepiride on the Rate of Progression of Atherosclerotic Disease	NCT00225264,	https://clinicaltrials.gov/show/NCT00225264	2005	Study unrelevant to the review
Efficacy Study of Pioglitazone Compared to Glimepiride on Coronary Atherosclerotic Disease Progression in Subjects With Type 2 Diabetes Mellitus	NCT00225277,	https://clinicaltrials.gov/show/NCT00225277	2005	Study unrelevant to the review
Phase 2 Trial of a Nicotinic Agonist in Schizophrenia	NCT00100165,	https://clinicaltrials.gov/show/NCT00100165	2004	Study unrelevant to the review
Amphotericin Alone or in Combination With Fluconazole for AIDS-Associated Meningitis	NCT00145249,	https://clinicaltrials.gov/show/NCT00145249	2005	Study unrelevant to the review
Safety of and Immune Response to a DNA HIV Vaccine (VRC-HIVDNA009-00-VP) in HIV Infected Individuals With Acute HIV Infection	NCT00125099,	https://clinicaltrials.gov/show/NCT00125099	2005	Study unrelevant to the review
Hypertonic Saline With Dextran for Treating Hypovolemic Shock and Severe Brain Injury	NCT00113685,	https://clinicaltrials.gov/show/NCT00113685	2005	Study unrelevant to the review
MS-275 and Azacitidine in Treating Patients With Myelodysplastic Syndromes, Chronic Myelomonocytic Leukemia, or Acute Myeloid Leukemia	NCT00101179,	https://clinicaltrials.gov/show/NCT00101179	2005	Study unrelevant to the review
New Onset of Type 1 Diabetes Mycophenolate Mofetil-Daclizumab Clinical Trial	NCT00100178,	https://clinicaltrials.gov/show/NCT00100178	2004	Study unrelevant to the review
Dose-Response of Gonadal Steroids and Bone Turnover in Older Men	NCT00114114,	https://clinicaltrials.gov/show/NCT00114114	2005	Study unrelevant to the review
Group Prenatal Care for Reducing the Risk of STDs in Pregnant Young Women	NCT00271960,	https://clinicaltrials.gov/show/NCT00271960	2005	Study unrelevant to the review
An Efficacy and Safety Study of Omega-3 Free Fatty Acids (Epanova‚Ñ¢) for the Maintenance of Symptomatic Remission in Subjects With Crohn's Disease	NCT00074542,	https://clinicaltrials.gov/show/NCT00074542	2003	Study unrelevant to the review
Processing and Effects of Cannabis	NCT00225407,	https://clinicaltrials.gov/show/NCT00225407	2005	Study unrelevant to the review
Alpha Omega Trial: study of Omega-3 Fatty Acids and Coronary Mortality	NCT00127452,	https://clinicaltrials.gov/show/NCT00127452	2005	Study unrelevant to the review
Iodine I 131 Metaiodobenzylguanidine in Treating Patients With Recurrent, Progressive, or Refractory Neuroblastoma or Malignant Pheochromocytoma or Paraganglioma	NCT00107289,	https://clinicaltrials.gov/ct2/show/NCT00107289	2005	Study unrelevant to the review
Weight and Metabolic Effects of an Almond Enriched Hypocaloric, Low Fat Diet on Overweight and Obese Persons	NCT00194428,	https://clinicaltrials.gov/show/NCT00194428	2005	Study unrelevant to the review
Moxifloxacin As Part of a Multi-Drug Regimen For Tuberculosis	NCT00082173,	https://clinicaltrials.gov/show/NCT00082173	2004	Study unrelevant to the review
Citrate Versus Heparin Anticoagulation in Continuous Venovenous Hemofiltration	NCT00209378,	https://clinicaltrials.gov/show/NCT00209378	2005	Study unrelevant to the review
Double-blind, Randomized, Controlled Study of Safety, Immunogenicity and Efficacy of a Candidate Malaria Vaccine	NCT00223990,	https://clinicaltrials.gov/show/NCT00223990	2005	Study unrelevant to the review
Atherosclerosis Prevention in Pediatric Lupus Erythematosus (APPLE)	NCT00065806,	https://clinicaltrials.gov/show/NCT00065806	2003	Study unrelevant to the review
Combination Nicotine Replacement for Alcoholic Smokers	NCT00064844,	https://clinicaltrials.gov/show/NCT00064844	2003	Study unrelevant to the review
When to Start Anti-HIV Drugs in Children Infected With HIV (The PREDICT Study)	NCT00234091,	https://clinicaltrials.gov/show/NCT00234091	2005	Study unrelevant to the review
A Study of Albuferon and Ribavirin in Interferon Naive Subjects With Chronic Hepatitis C Genotype 1	NCT00115908,	https://clinicaltrials.gov/show/NCT00115908	2005	Study unrelevant to the review
A Trial Evaluating the Efficacy and Safety of Tenecteplase Together With Unfractionated Heparin Prior to Early Percutaneous Coronary Intervention (PCI) as Compared to Standard Primary PCI in Patients With Acute Myocardial Infarction (ASSENT 4 PCI)	NCT00168792,	https://clinicaltrials.gov/show/NCT00168792	2005	Study unrelevant to the review
Efficacy of Amitriptyline for Painful Bladder Syndrome (PBS)	NCT00124306,	https://clinicaltrials.gov/show/NCT00124306	2005	Study unrelevant to the review
A New Active Vitamin D, ED-71 for Osteoporosis	NCT00144456,	https://clinicaltrials.gov/show/NCT00144456	2005	Study unrelevant to the review
Safety and Efficacy Study of LymphoStat-B (Belimumab) in Subjects With Systemic Lupus Erythematosus (SLE)	NCT00071487,	https://clinicaltrials.gov/show/NCT00071487	2003	Study unrelevant to the review
Trial of Maraviroc (UK-427,857) in Combination With Zidovudine/Lamivudine Versus Efavirenz in Combination With Zidovudine/Lamivudine	NCT00098293,	https://clinicaltrials.gov/show/NCT00098293	2004	Study unrelevant to the review
Three Dose Levels of CP-690,550 Monotherapy Versus Placebo, Administered Orally Twice Daily (BID) for 6 Weeks	NCT00147498,	https://clinicaltrials.gov/show/NCT00147498	2005	Study unrelevant to the review
Valganciclovir to Reduce T Cell Activation in HIV Infection	NCT00264290,	https://clinicaltrials.gov/show/NCT00264290	2005	Study unrelevant to the review
Bradykinin Receptor Antagonism During Cardiopulmonary Bypass	NCT00223704,	https://clinicaltrials.gov/show/NCT00223704	2005	Study unrelevant to the review
CAFE Study - Cancer Patient Fracture Evaluation	NCT00211237,	https://clinicaltrials.gov/show/NCT00211237	2005	Study unrelevant to the review
A Randomized, Double-Blind, Placebo-Controlled Study of Sildenafil in Children With Pulmonary Arterial Hypertension	NCT00159913,	https://clinicaltrials.gov/show/NCT00159913	2005	Study unrelevant to the review
A Study of Liquid Certolizumab Pegol as Additional Medication to Methotrexate in the Treatment of Signs and Symptoms of Rheumatoid Arthritis and in Prevention of Joint Damage in Patients With Active Rheumatoid Arthritis	NCT00160602,	https://clinicaltrials.gov/show/NCT00160602	2005	Study unrelevant to the review
Growth Hormone and/or Rosiglitazone for HIV-Associated Increased Abdominal Fat and Insulin Resistance	NCT00130286,	https://clinicaltrials.gov/show/NCT00130286	2005	Study unrelevant to the review
The Vienna Prograf and Endothelial Progenitor Cell Study	NCT00182559,	https://clinicaltrials.gov/show/NCT00182559	2005	Study unrelevant to the review
Results of project LEAD (Leading the Way in Exercise and Diet) - a trial testing an intervention of telephone-counselling and mailed materials in improving physical functioning among older breast and prostate cancer survivors	Demark-Wahnefried, W; Morey, MC; Clipp, EC; Snyder, DC; Sloane, R; Pieper, CF	Journal of clinical oncology	2005	Study unrelevant to the review
A clinical trial of the effectiveness of a dental caries prevention program for Cree mothers and their infants	ISRCTN41467632,	Http://isrctn.com/isrctn41467632	2004	Study unrelevant to the review
Dairy calcium supplementation and its effects on the blood pressure of normotensive adult females	Rahman, M		2003	Study unrelevant to the review
Pre-, Peri- and Postnatal Programming and Origins of Disease: early Targeting the Epidemics of Allergy and Overweight	NCT00167700,	Https://clinicaltrials.gov/show/nct00167700	2005	Study unrelevant to the review
Folic acid food fortification is associated with a decline in neuroblastoma	French, AE; Grant, R; Weitzman, S; Ray, JG; Vermeulen, MJ; Sung, L; Greenberg, M; Koren, G	Clinical pharmacology and therapeutics	2003	Study unrelevant to the review
Cisplatin as initial chemotherapy in ovarian carcinosarcomas: a Gynecologic Oncology Group study	Tate Thigpen, J; Blessing, JA; DeGeest, K; Look, KY; Homesley, HD	Gynecologic oncology	2004	Study unrelevant to the review
Sexuality and gynaecological cancer: a randomised control trial to evaluate the effectiveness of a group psychoeducational intervention in improving the sexual health of women with gynaecological cancer treated with radiotherapy	Jeffries Sherryl, Anne		2004	Study unrelevant to the review
Randomised prospective study to evaluate sling immobilisation versus early active assisted mobilisation following hemiarthroplasty for fractures of the proximal humerus	ISRCTN27032632,	http://www.isrctn.com/ISRCTN27032632	2003	Study unrelevant to the review
Promoting physical activity in a multi-ethnic district: methods and baseline results of a pseudo-experimental intervention study	Jenum, AK; Lorentzen, C; Anderssen, SA; Birkeland, KrI; Holme, I; Lund-Larsen, PG; Ommundsen, Y; Raastad, T; Thelle, DS; Bahr, R	European journal of cardiovascular prevention and rehabilitation	2003	Study unrelevant to the review
Economic analysis of a school-based obesity prevention program	Wang, LY; Yang, Q; Lowry, R; Wechsler, H	Obesity research	2003	Study unrelevant to the review
Impact of a diabetes prevention program on body size, physical activity, and diet among Kanien'keha: ka (Mohawk) children 6 to 11 years old: 8-year results from the Kahnawake Schools Diabetes Prevention Project	Paradis, G; Levesque, L; Macaulay, AC; Cargo, M; McComber, A; Kirby, R; Receveur, O; Kishchuk, N; Potvin, L	Pediatrics	2005	Study unrelevant to the review
Lower-limb extensor power and lifting characteristics in disabled elders	Dancewicz, TM; Krebs, DE; McGibbon, CA	Journal of rehabilitation research and development	2003	Study unrelevant to the review
A national program for injury prevention in children and adolescents: the injury free coalition for kids	Pressley, JC; Barlow, B; Durkin, M; Jacko, SA; Dominguez, DR; Johnson, L	Journal of urban health	2005	Study unrelevant to the review
Falls function and quality of life. Does a functional activity programme make a difference to functional impairment in residents in residential care: a cluster randomised controlled trial	ACTRN12605000667617,	https://www.anzctr.org.au/Trial/Registration/TrialReview.aspx?id=735&isReview=true	2005	Study unrelevant to the review
Active health promotion in old age: methodology of a preventive intervention programme provided by an interdisciplinary health advisory team for independent older people	Dapp, U; Anders, J; von Renteln-Kruse, W; Meier-Baumgartner, HP	Journal of public health	2005	Study unrelevant to the review
Reducing falls risk in older people discharged from hospital: a randomised controlled trial comparing (i) seated lower limb resistance training, (ii) functional weight-bearing training and (iii) social visits (control activity)	ACTRN12605000335695,	https://www.anzctr.org.au/Trial/Registration/TrialReview.aspx?id=366&isReview=true	2005	Study unrelevant to the review
The 10,000 Steps Rockhampton project: using a community grant scheme to build community capacity for health related physical activity in Rockhampton	Austin, G; Mummery, K; Schofield, G	Journal of science and medicine in sport	2004	Study unrelevant to the review
The beneficial effects of group-based exercises on fall risk profile and physical activity persist 1 year postintervention in older women with low bone mass: follow-up after withdrawal of exercise	Liu-Ambrose, TY; Khan, KM; Eng, JJ; Gillies, GL; Lord, SR; McKay, HA	Journal of the American Geriatrics Society	2005	Study unrelevant to the review
Efficacy and safety of imiquimod 5% cream in the treatment of superficial basal cell carcinoma. Abstract P5-20 The 12th Congress of the European Academy of Dermatology and Venereology. Barcelona, Spain 15-18th October 2003	Caro, I; Geisse, J; Lindholm, J; Golitz, L; Stampone, P; Owens, M	Journal of the European Academy of Dermatology and Venereology : JEADV	2003	Study unrelevant to the review
Eliminating disparities in HIV disease: community mobilization to prevent HIV transmission among Black and Hispanic young adults in Broward County, Florida	Darrow, WW; Montanea, JE; Fernandez, PB; Zucker, UF; Stephens, DP; Gladwin, H	Ethnicity & disease	2004	Study unrelevant to the review
Exploring ethnic disparities in diabetes, diabetes care, and lifestyle behaviors: the Nashville REACH 2010 community baseline survey	Miller, ST; Schlundt, DG; Larson, C; Reid, R; Pichert, JW; Hargreaves, M; Brown, A; McClellan, L; Marrs, M	Ethnicity & disease	2004	Study unrelevant to the review
Engaging a local council to promote physical activity: the case of dog walking in the 10,000 Steps Rockhampton project	Schofield, G; Steele, R; Mummery, K; Brown,	Health promotion journal of Australia	2004	Study unrelevant to the review
10,000 Steps Rockhampton: establishing a multi-strategy physical activity promotion project in a community	Brown, W; Eakin, E; Mummery, K; Trost, S	Health promotion journal of Australia	2003	Study unrelevant to the review
Attenuated brain response to auditory word stimulation with sevoflurane: a functional magnetic resonance imaging study in humans	Kerssens, C; Hamann, S; Peltier, S; Hu, XP; Byas-Smith, MG; Sebel, PS	Anesthesiology	2005	Study unrelevant to the review
The effect of music on preprocedure anxiety in Hong Kong Chinese day patients	Lee, D; Henderson, A; Shum, D	Journal of clinical nursing	2004	Study unrelevant to the review
Clinical effects of probiotics are associated with increased interferon-gamma responses in very young children with atopic dermatitis	Prescott, SL; Dunstan, JA; Hale, J; Breckler, L; Lehmann, H; Weston, S; Richmond, P	Clinical and experimental allergy	2005	Study unrelevant to the review
A community-based approach to promoting walking in rural areas	Brownson, RC; Baker, EA; Boyd, RL; Caito, NM; Duggan, K; Housemann, RA; Kreuter, MW; Mitchell, T; Motton, F; Pulley, C; Schmid, TL; Walton, D	American journal of preventive medicine	2004	Study unrelevant to the review
Wheeling walks: evaluation of a media-based community intervention	Reger-Nash, B; Bauman, A; Booth-Butterfield, S; Cooper, L; Smith, H; Chey, T; Simon, KJ	Family & community health	2005	Study unrelevant to the review
To observe the curative effect of asparagus Granules Combined with chemotherapy in the treatment of lung cancer	Wang, F W; Li, Z	Liaoning journal of traditional chinese medicine [liao ning zhong yi za zhi]	2005	Study unrelevant to the review
Clinical analysis on-malignant tumor having no adaptation crux of chemotherapy treated by Yi-Qi-Yang-Xue decoction	Pan, S Y; Zhao, X Q; Li, Z H	Journal of liaoning traditional chinese medicine [liao ni zhong yi za zhi]	2005	Study unrelevant to the review
Effects on respiratory health of a reduction in air pollution from vehicle exhaust emissions	Burr, ML; Karani, G; Davies, B; Holmes, BA; Williams, KL	Occupational and environmental medicine	2004	Study unrelevant to the review
Maintenance of effects of the eat smart school food service program: results from the CATCH-ON study	Osganian, SK; Hoelscher, DM; Zive, M; Mitchell, PD; Snyder, P; Webber, LS	Health education & behavior	2003	Study unrelevant to the review
School climate and the institutionalization of the CATCH program	Parcel, GS; Perry, CL; Kelder, SH; Elder, JP; Mitchell, PD; Lytle, LA; Johnson, CC; Stone, EJ	Health education & behavior	2003	Study unrelevant to the review
The association of extracurricular activity participation with substance use among youth in the DARE Plus Project	Eischens, A; Komro, KA; Perry, CL; Bosma, LM; Farbakhsh, K	American journal of health education	2004	Study unrelevant to the review
B cell-directed therapy in rheumatoid arthritis--clinical experience		Journal of rheumatology. Supplement	2005	Study unrelevant to the review
The British Rheumatoid Outcome Study Group (BROSG) randomised controlled trial to compare the effectiveness and cost-effectiveness of aggressive versus symptomatic therapy in established rheumatoid arthritis		Health technology assessment (Winchester, England)	2005	Study unrelevant to the review
A randomized, controlled trial of interferon-beta-1a (Avonex(R)) in patients with rheumatoid arthritis: a pilot study		Arthritis research & therapy	2004	Study unrelevant to the review
Comparison of Rheumatoid Arthritis Clinical Trial Outcome Measures: a Simulation Study		Arthritis and rheumatism	2003	Study unrelevant to the review
The British Rheumatoid Outcome Study Group (BROSG) randomised controlled trial to compare the effectiveness and cost-effectiveness of aggressive versus symptomatic therapy in established rheumatoid arthritis		Health technology assessment	2005	Study unrelevant to the review
Influence of hormone replacement therapy on disease progression and bone mineral density in rheumatoid arthritis		Journal of rheumatology	2003	Study unrelevant to the review
Purine Levels and Cytokine Release with Diuretic Administration in Rheumatoid Arthritis		Journal of applied research	2003	Study unrelevant to the review
Double-blind randomized placebo controlled trial (phase II) on the efficacy and safety of Ranjiangduoji capsule in the treatment of patients with active rheumatoid arthritis (Rtention of Cold-damp in the collaterals)		Chinese journal of evidence-based medicine	2005	Study unrelevant to the review
Pyridoxine supplementation corrects vitamin B6 deficiency but does not improve inflammation in patients with rheumatoid arthritis		Arthritis research & therapy	2005	Study unrelevant to the review
Successful treatment of rheumatoid arthritis is associated with a reduction in serum sE-selectin and thrombomodulin level		Clinical rheumatology	2004	Study unrelevant to the review
Hormone replacement therapy in rheumatoid arthritis is associated with lower serum levels of soluble IL-6 receptor and higher insulin-like growth factor 1		Arthritis research & therapy	2003	Study unrelevant to the review
Efficiency of Potentiated Antibodies to Tumor Necrosis Factor-alpha (Artrofoon) in the Therapy of Patients with Rheumatoid Arthritis		Bulletin of experimental biology and medicine	2003	Study unrelevant to the review
A phase IV, prospective, randomized, active-controlled, double-blind, double-dummy, multi-center study to evaluate the survival benefits of zemplar relative to calcijex in subjects with stage V chronic kidney disease on hemodialysis	Coyne, D	www.clinicaltrials.gov/ct2/show/NCT00062699	2004	Study unrelevant to the review
A randomized trial of immunomodulating diets with arginine and omega-3 fatty acids in renal transplant recipients	NCT00047983,	www.clinicaltrials.gov/ct2/show/NCT00047983	2004	Study unrelevant to the review
Multi-strategy approaches to the promotion of health-related physical activity at the community level: examples from 10,000 Steps Rockhampton (Abstract)	Mummery, K; Brown, W; Schofield, G; Caperchione, C; Austin, G; Steele, R	Journal of science and medicine in sport	2004	Study unrelevant to the review
Reduction of falls and fallers in high risk patients by d-hormone analogs	Dukas, L; Schacht, E; Stahelin, HB	Osteoporosis international	2004	Study unrelevant to the review
Therapeutic effect of electroacupuncture combined with medicine on acute rheumatoid arthritis at active stage		Zhongguo zhen jiu [Chinese acupuncture & moxibustion]	2005	Study unrelevant to the review
Metabolic effect of erythropoietin and keto acids in CRF: czech multicentre study	Teplan, V; Schuck, O; Knotek, A; Hajny, J; Surel, S	Nutrition (Burbank, Los Angeles County, Calif.)	2003	Study unrelevant to the review
Infliximab: in ankylosing spondylitis	Robinson, DM; Keating, GM	Drugs	2005	Study unrelevant to the review
Candesartan Antihypertensive Survival Evaluation in Japan (CASE-J) trial of cardiovascular events in high-risk hypertensive patients: rationale, design, and methods	Fukui, T; Rahman, M; Hayashi, K; Takeda, K; Higaki, J; Sato, T; Fukushima, M; Sakamoto, J; Morita, S; Ogihara, T; Fukiyama, K; Fujishima, M; Saruta, T	Hypertension research	2003	Study unrelevant to the review
Overview of the clinical efficacy of investigational anticancer drugs	Nygren, P; Larsson, R	Journal of internal medicine	2003	Study unrelevant to the review
A review of CETP and its relation to atherosclerosis	de Grooth, GJ; Klerkx, AH; Stroes, ES; Stalenhoef, AF; Kastelein, JJ; Kuivenhoven, JA	Journal of lipid research	2004	Study unrelevant to the review
LY-354740: eli Lilly	Pilc, A	IDrugs : the investigational drugs journal	2003	Study unrelevant to the review
Plasminogen activators in the complex therapy of cerebrovascular disorders	Rozhchenko, LV	Pharmaceutical chemistry journal	2003	Study unrelevant to the review
Efficacy of a one-session virtual reality exposure treatment for fear of flying	Muhlberger, A; Wiedemann, G; Pauli, P	Psychotherapy research	2003	Study unrelevant to the review
T-cell function after interleukin-2 therapy in HIV-infected patients is correlated with serum cortisol concentrations	Lindemann, M; Witzke, O; Winterhagen, T; Ross, B; Kreuzfelder, E; Reinhardt, W; Roggendorf, M; Mann, K; Philipp, T; Grosse-Wilde, H	AIDS (London, England)	2004	Study unrelevant to the review
Exercise training early after stroke: a feasibility study	ISRCTN74167784,	https://trialsearch.who.int/Trial2.aspx?TrialID=ISRCTN74167784	2003	Study unrelevant to the review
A Phase II, Randomized, Double-Blinded, Placebo-Controlled, Multi-Center Study of Subcutaneous Daclizumab in Patients with Active, Relapsing Forms of Multiple Sclerosis	EUCTR2005-001567-55-GB,	https://trialsearch.who.int/Trial2.aspx?TrialID=EUCTR2005-001567-55-GB	2005	Study unrelevant to the review
The ideal management of Crohn's disease: top-down versus step-up strategies - a prospective controlled trial in the Benelux	ISRCTN61510219,	https://trialsearch.who.int/Trial2.aspx?TrialID=ISRCTN61510219	2005	Study unrelevant to the review
Exercise or advice for subacute low back pain	ACTRN12605000039684,	https://trialsearch.who.int/Trial2.aspx?TrialID=ACTRN12605000039684	2005	Study unrelevant to the review
Upper digestive bleeding in cirrhosis. Post-therapeutic outcome and prognostic indicators	D'Amico, G; De Franchis, R	Hepatology (Baltimore, Md.)	2003	Study unrelevant to the review
A randomised, placebo-control phase III study to assess the safety and efficacy of the MPT64 patch test in the diagnosis of active tuberculosis (TB)	ISRCTN49676555,	https://trialsearch.who.int/Trial2.aspx?TrialID=ISRCTN49676555	2005	Study unrelevant to the review
Investigation of the efficacy of radiotherapy and azathioprine in combination with a standard course of steroids in patients with active thyroid eye disease	EUCTR2004-002547-27-GB,	https://trialsearch.who.int/Trial2.aspx?TrialID=EUCTR2004-002547-27-GB	2005	Study unrelevant to the review
Modulation of Sympathetic Nerve Activity By Pioglitazone In Type 2 Diabetes Mellitus	EUCTR2004-003822-80-GB,	https://trialsearch.who.int/Trial2.aspx?TrialID=EUCTR2004-003822-80-GB	2005	Study unrelevant to the review
Prospective randomised study on management of perianal abscesses comparing open drainage with American technique	ISRCTN68256868,	https://trialsearch.who.int/Trial2.aspx?TrialID=ISRCTN68256868	2003	Study unrelevant to the review
Con: endovascular Stent Repair for Aortic Aneurysm Surgery Is Not Associated with Lower Perioperative Risk	Krupski, WC	Journal of cardiothoracic and vascular anesthesia	2003	Study unrelevant to the review
Clinical Experience with Adaptive Support Ventilation for Fast-Track Cardiac Surgery	Cassina, T; Chiol√©ro, R; Mauri, R; Revelly, JP	Journal of cardiothoracic and vascular anesthesia	2003	Study unrelevant to the review
Perceived difficulty, importance, and satisfaction with physical function in COPD patients	Katula, JA; Rejeski, WJ; Wickley, KL; Berry, MJ	Health and quality of life outcomes	2004	Study unrelevant to the review
Predictors of residual viremia in HIV-infected patients successfully treated with efavirenz and lamivudine plus either tenofovir or stavudine	Havlir, DV; Koelsch, KK; Strain, MC; Margot, N; Lu, B; Ignacio, CC; Miller, MD; Wong, JK	Journal of infectious diseases	2005	Study unrelevant to the review
European Intravitreal Avastin¬Æ Trial 1 - EURIVAT1	EUCTR2005-003132-21-AT,	https://trialsearch.who.int/Trial2.aspx?TrialID=EUCTR2005-003132-21-AT	2005	Study unrelevant to the review
Trial in rheumatoid arthritis of lisinopril (TRALIS) - TRALIS	EUCTR2005-005295-32-GB,	https://trialsearch.who.int/Trial2.aspx?TrialID=EUCTR2005-005295-32-GB	2005	Study unrelevant to the review
The pros and cons of noninferiority trials	Pocock, SJ	Fundamental & clinical pharmacology	2003	Study unrelevant to the review
The treatment of stable obesity hypoventilation syndrome (OHS)	ACTRN12605000778684,	https://trialsearch.who.int/Trial2.aspx?TrialID=ACTRN12605000778684	2005	Study unrelevant to the review
Effect of insulin on human skeletal muscle mitochondrial ATP production, protein synthesis, and mRNA transcripts	Stump, CS; Short, KR; Bigelow, ML; Schimke, JM; Nair, KS	Proceedings of the National Academy of Sciences of the United States of America	2003	Study unrelevant to the review
Urolithiasis, endourology and laparoscopy	Clayman, RV	Journal of urology	2005	Study unrelevant to the review
Changes in hepatic lipid content assessed by MR Spectroscopy in patients with non-alcoholic fatty liver disease (NAFLD) under standard therapy (reduction diet and regular aerobic exercise) with and without lipid lowering therapy - NAFLD	EUCTR2005-003231-46-AT,	https://trialsearch.who.int/Trial2.aspx?TrialID=EUCTR2005-003231-46-AT	2005	Study unrelevant to the review
Placebo control groups in trials of major depressive disorder among older patients	Walsh, BT; Sysko, R	Journal of clinical psychopharmacology	2005	Study unrelevant to the review
Etude des effets d'un antagoniste calcique(la barnidipine) sur la sensibilit√© des ch√©mor√©cepteurs et l'activit√© orthosympathique	EUCTR2005-004288-47-BE,	https://trialsearch.who.int/Trial2.aspx?TrialID=EUCTR2005-004288-47-BE	2005	Study unrelevant to the review
Focus on bipolar disorder treatment	Bowden, CL; Ketter, TA; Sachs, GS; Thase, ME	Journal of clinical psychiatry	2005	Study unrelevant to the review
Occupational therapy for people with progressive neurological disorders: unpacking the black box	Jain, S; Kings, J; Playford, ED	British journal of occupational therapy	2005	Study unrelevant to the review
Ejaculation Frequency and Subsequent Risk of Prostate Cancer	Leitzmann, MF; Platz, EA; Stampfer, MJ; Willett, WC; Giovannucci, E	JAMA	2004	Study unrelevant to the review
Effects of growth hormone treatment to patients with partial growth hormone deficiency, with special emphasis on acute phase proteins and pro-inflammatory cytokines	EUCTR2005-004478-26-SE,	https://trialsearch.who.int/Trial2.aspx?TrialID=EUCTR2005-004478-26-SE	2005	Study unrelevant to the review
Response to bortezomib is associated to osteoblastic activation in patients with multiple myeloma	Zangari, M; Esseltine, D; Lee, CK; Barlogie, B; Elice, F; Burns, MJ; Kang, SH; Yaccoby, S; Najarian, K; Richardson, P; Sonneveld, P; Tricot, G	British journal of haematology	2005	Study unrelevant to the review
Sertindole versus risperidone safety outcome study: a randomised, partially-blinded, parallel-group, active-controlled, post-marketing study	EUCTR2004-000213-19-LT,	https://trialsearch.who.int/Trial2.aspx?TrialID=EUCTR2004-000213-19-LT	2005	Study unrelevant to the review
Incidence, predictors, and outcomes of high-degree atrioventricular block complicating acute myocardial infarction treated with thrombolytic therapy	Meine, TJ; Al-Khatib, SM; Alexander, JH; Granger, CB; White, HD; Kilaru, R; Williams, K; Ohman, EM; Topol, E; Califf, RM	American heart journal	2005	Study unrelevant to the review
Double blind, double dummy, multinational, multicenter, parallel-group design clinical trial of superiority of CHF 1535 1 puff in a b.i.d regimen administered via an HFA-propellant-pMDI versus a double equivalent dose of Beclomethasone Dipropionate in b.i.d regimen administered via an CFC-propellant‚ÄìpMDI in a 12 week treatment period of mild to moderate persistent asthma in adults patients	EUCTR2004-000718-37-SK,	https://trialsearch.who.int/Trial2.aspx?TrialID=EUCTR2004-000718-37-SK	2004	Study unrelevant to the review
The role of aldosterone in cardiovascular disease in chronic renal failure	ISRCTN37814228,	https://trialsearch.who.int/Trial2.aspx?TrialID=ISRCTN37814228	2005	Study unrelevant to the review
A placebo-controlled, double-blind, randomized study to evaluate the efficacy and safety of TAK-475 50mg and 100mg versus placebo, when co-administered with simvastatin 20mg or 40mg in subjects with primary dyslipidemia. -	EUCTR2005-002313-21-GB,	https://trialsearch.who.int/Trial2.aspx?TrialID=EUCTR2005-002313-21-GB	2005	Study unrelevant to the review
A Phase 2 Randomized, Double Blinded (BMS-562247 and enoxaparin), Active-Controlled (enoxaparin and warfarin), Parallel-Arm, Dose Response Study of the Oral Factor Xa Inhibitor BMS-562247 in Subjects Undergoing Elective Total Knee Replacement Surgery	EUCTR2004-001128-19-DK,	https://trialsearch.who.int/Trial2.aspx?TrialID=EUCTR2004-001128-19-DK	2004	Study unrelevant to the review
Intratympanic dexamethasone application in Meniere's disease - Is it superior to conventional therapy?	Paragache, G; Panda, NK; Ragunathan, M; Sridhara,	Indian journal of otolaryngology and head and neck surgery	2005	Study unrelevant to the review
Defining the Standard of Care: randomized Controlled Trials for the Treatment of Hepatitis C in the HIV-infected Person	Sulkowski, MS	Hepatology (Baltimore, Md.)	2004	Study unrelevant to the review
A study of the effectiveness of individual components of a pulmonary rehabilitation programme when compared with the combined programme	ISRCTN15645417,	https://trialsearch.who.int/Trial2.aspx?TrialID=ISRCTN15645417	2004	Study unrelevant to the review
Function After Spinal Treatment, Exercise and Rehabilitation: improving the functional outcome of spinal surgery	ISRCTN46782945,	https://trialsearch.who.int/Trial2.aspx?TrialID=ISRCTN46782945	2005	Study unrelevant to the review
Does hypomagnesemia have an adaptive role in hypertension?	Gupta, VK	Hypertension (dallas, tex. : 1979)	2004	Study unrelevant to the review
A multicentre, double-blind, randomised, active controlled, parallel group, noninferiority study comparing 75mg risedronate dosed on two consecutive days monthly with 5mg daily risedronate in the treatment of postmenopausal osteoporosis as assessed over 24 months - 2CDM	EUCTR2004-000486-35-GB,	https://trialsearch.who.int/Trial2.aspx?TrialID=EUCTR2004-000486-35-GB	2005	Study unrelevant to the review
Probiotics in Atopic Dermatitis in Infancy	ISRCTN41490500,	https://trialsearch.who.int/Trial2.aspx?TrialID=ISRCTN41490500	2005	Study unrelevant to the review
Valsartan Amlodipine Randomized Trial	C000000074,	https://trialsearch.who.int/Trial2.aspx?TrialID=JPRN-C000000074	2005	Study unrelevant to the review
Current concepts for the neurohormonal management of left ventricular dysfunction after myocardial infarction	Shah, KB; Gottlieb, SS	Current heart failure reports	2004	Study unrelevant to the review
LPL104884: a multicenter, randomized, double-blind, placebocontrolled, parallel-group, dose-ranging study of SB-480848, an oral lipoprotein-associated phospholipase A2 (Lp-PLA2) inhibitor, in subjects with stable coronary heart disease (CHD) or CHD-risk equivalent to examine chronic inhibition of Lp-PLA2, effects on circulating biomarkers associated with cardiovascular risk, safety and tolerabili…	EUCTR2005-003590-24-HU,	https://trialsearch.who.int/Trial2.aspx?TrialID=EUCTR2005-003590-24-HU	2005	Study unrelevant to the review
The Japan Working Group for the Assessment That the Alpha-glucosidase-inhibitor Blocks Cardiac Events in Patients With Myocardial Infarction and IGT	C000000090,	https://trialsearch.who.int/Trial2.aspx?TrialID=JPRN-C000000090	2005	Study unrelevant to the review
The Japan Working Group for the Assessment That the Pioglitazone Protects DM Patients Against Re-Infarction	C000000091,	https://trialsearch.who.int/Trial2.aspx?TrialID=JPRN-C000000091	2005	Study unrelevant to the review
Effects of levodopa on pain threshold in Parkinson's disease: a clinical and positron emission tomography study	Brefel-Courbon, C; Payoux, P; Thalamas, C; Ory, F; Quelven, I; Chollet, F; Montastruc, JL; Rascol, O	Movement disorders	2005	Study unrelevant to the review
Atrasentan for metastatic hormone refractory prostate cancer	Murphy, G	Issues in emerging health technologies	2005	Study unrelevant to the review
Marked Gender Effect on Lipid Peroxidation after Severe Traumatic Brain Injury in Adult Patients	Bayir, H; Marion, DW; Puccio, AM; Wisniewski, SR; Janesko, KL; Clark, RS; Kochanek, PM	Journal of neurotrauma	2004	Study unrelevant to the review
A Multicenter, Randomized, Double-Blind, Placebo- And Active-Controlled Study of DVS-233 SR for Treatment of Vasomotor Symptoms Associated with Menopause	EUCTR2004-005022-45-CZ,	https://trialsearch.who.int/Trial2.aspx?TrialID=EUCTR2004-005022-45-CZ	2005	Study unrelevant to the review
The costs of conducting clinical research	Emanuel, EJ; Schnipper, LE; Kamin, DY; Levinson, J; Lichter, AS	Journal of clinical oncology	2003	Study unrelevant to the review
Clinical trial of ghrelin administration in patients with chronic obstructive pulmonary disease	C000000061,	https://trialsearch.who.int/Trial2.aspx?TrialID=JPRN-C000000061	2005	Study unrelevant to the review
Dietary fatty acids and immune reactions in synovial tissue	Adam, O	European journal of medical research	2003	Study unrelevant to the review
Prevention of type 2 diabetes	McFarlane, SI; Shin, JJ; Rundek, T; Bigger, JT	Current diabetes reports	2003	Study unrelevant to the review
Treatment of gastrointestinal disorders: albumin interferon alfa	Mealy, NE; Bayes, M	Drugs of the future	2005	Study unrelevant to the review
Association of cyclin D1 genotype with breast cancer risk and survival	Shu, XO; Moore, DB; Cai, Q; Cheng, J; Wen, W; Pierce, L; Cai, H; Gao, YT; Zheng, W	Cancer epidemiology, biomarkers & prevention	2005	Study unrelevant to the review
Postnatal steroids and chronic lung disease in the newborn	Halliday, HL	Paediatric respiratory reviews	2004	Study unrelevant to the review
Identification of self-epitopes recognized by T cells in rheumatoid arthritis demonstrates matrix metalloproteinases as a novel T cell target	Ter Steege, J; Vianen, M; Van Bilsen, J; Bijlsma, J; Lafeber, F; Wauben, M	Journal of rheumatology	2003	Study unrelevant to the review
Bone-seeking radionuclides for therapy	Lewington, VJ	Journal of nuclear medicine	2005	Study unrelevant to the review
A randomized, double-blind, multicenter, active-controlled, parallel design trial to evaluate the safety and efficacy of the combination of valsartan/amlodipine 160/5 mg or 160/10 mg versus valsartan 160 mg alone for 8 weeks in hypertensive patients who are not adequately controlled on valsartan 160 mg monotherapy - N/A	EUCTR2004-000671-34-GB,	https://trialsearch.who.int/Trial2.aspx?TrialID=EUCTR2004-000671-34-GB	2005	Study unrelevant to the review
Pharmacologic blockade of the renin-angiotensin system: vascular benefits beyond commonly understood pharmacologic actions	Tsikouris, JP; Cox, CD	Pharmacotherapy	2003	Study unrelevant to the review
Time from dosing to sexual intercourse attempts in men taking tadalafil in clinical trials	Shabsigh, R; Burnett, AL; Eardley, I; Sharlip, ID; Ellsworth, PI; Garcia, CS; Natanegara, F; Ahuja, S	BJU international	2005	Study unrelevant to the review
The emerging role of bisphosphonates in prostate cancer	Posadas, EM; Dahut, WL; Gulley, J	American journal of therapeutics	2004	Study unrelevant to the review
A randomised, placebo controlled, double-blind, parallel group, international study to evaluate the safety and efficacy of rituximab (MabThera/Rituxan) in combination with methotrexate, compared to methotrexate monotherapy, in patients with active rheumatoid arthritis	EUCTR2005-002392-32-SE,	https://trialsearch.who.int/Trial2.aspx?TrialID=EUCTR2005-002392-32-SE	2005	Study unrelevant to the review
Randomised trial comparing a Low Carbohydrate Diet and a Low Glycaemic Index Diet on body weight, hyperandrogenism and cardiovascular risk factors in women with Polycystic Ovary Syndrome (PCOS)	ISRCTN55425758,	https://trialsearch.who.int/Trial2.aspx?TrialID=ISRCTN55425758	2004	Study unrelevant to the review
A Randomized, Single Blind, Placebo-controlled, Multi-centre, Phase II Study of Lapatinib in Patients with Locally Advanced Squamous Cell Carcinoma of the Head and Neck	EUCTR2005-002485-11-GB,	https://trialsearch.who.int/Trial2.aspx?TrialID=EUCTR2005-002485-11-GB	2005	Study unrelevant to the review
Chinese herbal medicine and chemotherapy in the treatment of hepatocellular carcinoma: a meta-analysis of randomized controlled trials	Shu, X; McCulloch, M; Xiao, H; Broffman, M; Gao, J	Integrative cancer therapies	2005	Study unrelevant to the review
A comparison of the effects of rosiglitazone on endothelial function and arterial stiffness in insulin resistant individuals and normal controls	ISRCTN50847630,	https://trialsearch.who.int/Trial2.aspx?TrialID=ISRCTN50847630	2003	Study unrelevant to the review
A placebo-controlled study to investigate the efficacy of a combination analgesic treatment compared to its individual components in primary dysmenorrhoea	EUCTR2004-003619-22-GB,	https://trialsearch.who.int/Trial2.aspx?TrialID=EUCTR2004-003619-22-GB	2005	Study unrelevant to the review
Outcome of ST-elevation myocardial infarction treated with thrombolysis in the unselected population is vastly different from samples of eligible patients in a large-scale clinical trial	Bj√∂rklund, E; Lindahl, B; Stenestrand, U; Swahn, E; Dellborg, M; Pehrsson, K; Van De Werf, F; Wallentin, L; Swedish, ASSENT-2	American heart journal	2004	Study unrelevant to the review
Hypnosis and self-hypnosis, administered and taught by nurses, for the reduction of chronic pain: a controlled clinical trial	ISRCTN32129167,	https://trialsearch.who.int/Trial2.aspx?TrialID=ISRCTN32129167	2005	Study unrelevant to the review
MAVERIC: midlands trial of amiodarone vs electrophysiology-guided interventions and cardio-defibrillator in ventricular arrhythmias	ISRCTN14274472,	https://trialsearch.who.int/Trial2.aspx?TrialID=ISRCTN14274472	2004	Study unrelevant to the review
Interpretation of quality of life scores in multiple myeloma by comparison with a reference population and assessment of the clinical importance of score differences	Gulbrandsen, N; Hjermstad, MJ; Wisl√∏ff, F	European journal of haematology	2004	Study unrelevant to the review
A randomised double blind placebo controlled trial of the addition of metformin to optimal treatment in patients with chronic heart failure. Assessment by regional haemodynamics neurohumoral activation and symptomatic well being	ISRCTN22334267,	https://trialsearch.who.int/Trial2.aspx?TrialID=ISRCTN22334267	2003	Study unrelevant to the review
Economic evaluation of orlistat in overweight and obese patients with type 2 diabetes mellitus	Maetzel, A; Ruof, J; Covington, M; Wolf, A	PharmacoEconomics	2003	Study unrelevant to the review
A comparison of laparoscopic total extra-peritoneal versus Lichtenstein hernia repair	ISRCTN82750922,	https://trialsearch.who.int/Trial2.aspx?TrialID=ISRCTN82750922	2003	Study unrelevant to the review
A randomized, controlled, open-label trial to compare the efficacy, safety and tolerability of TMC114/RTV versus LPV/RTV in treatment-experienced HIV-1 infected subjects	EUCTR2005-000594-22-HU,	https://trialsearch.who.int/Trial2.aspx?TrialID=EUCTR2005-000594-22-HU	2005	Study unrelevant to the review
Initiation of antiretroviral therapy: implications of recent findings	Saag, MS	Topics in HIV medicine	2004	Study unrelevant to the review
Relationship between cerebral function and Kuangming and Taichong acupoints detected with functional MRI	Hu, K-M; Zhu, M-J; Hennig, J	Chinese journal of clinical rehabilitation	2005	Study unrelevant to the review
Is it possible to improve outcome in patients undergoing surgery for acute limb ischemia? Can iloprost, a prostacyclin analogue, be helpful?	de Donato, G; Gussoni, G; de Donato, G	Chirurgia italiana	2004	Study unrelevant to the review
Risperidone in children and adolescents with severe disruptive behaviour problems	ISRCTN17120714,	https://trialsearch.who.int/Trial2.aspx?TrialID=ISRCTN17120714	2005	Study unrelevant to the review
An open label, dose titration study of sevelamer carbonate tablets dosed three times a day in hyperphosphatemic chronic kidney disease patients not on dialysis	EUCTR2005-003233-41-GB,	https://trialsearch.who.int/Trial2.aspx?TrialID=EUCTR2005-003233-41-GB	2005	Study unrelevant to the review
Treatment strategies for Rheumatoid Arthritis (BeSt - BehandelStrategie√´n in Reumato√Øde Artritis)	ISRCTN32675862,	https://trialsearch.who.int/Trial2.aspx?TrialID=ISRCTN32675862	2005	Study unrelevant to the review
A Phase III, Multi-Center, Open Label Study to Evaluate the Efficacy, Tolerability and Safety of Abatacept (BMS-188667) in Subjects with Active Rheumatoid Arthritis on Background Non-Biologic DMARDs Who Have An Inadequate Response to Anti-TNF Therapy and Have Limited Therapeutic Options. Revised Protocol 3, incorporating Amendments 2, 3 and 8. + Protocol Amendments 1 & 5. + Protocol Amendment 11 …	EUCTR2004-005102-68-BE,	https://trialsearch.who.int/Trial2.aspx?TrialID=EUCTR2004-005102-68-BE	2005	Study unrelevant to the review
A randomised trial to evaluate improved routine communication to patients and carers after stroke	ISRCTN41666882,	https://trialsearch.who.int/Trial2.aspx?TrialID=ISRCTN41666882	2004	Study unrelevant to the review
Heterogeneity of diabetes phenotype in patients with 3243 bp mutation of mitochondrial DNA (Maternally Inherited Diabetes and Deafness or MIDD)	Guillausseau, PJ; Dubois-Laforgue, D; Massin, P; Laloi-Michelin, M; Bellann√©-Chantelot, C; Gin, H; Bertin, E; Blickle, JF; Bauduceau, B; Bouhanick, B; Cahen-Varsaux, J; Casanova, S; Charpentier, G; Chedin, P; Derrien, C; Grimaldi, A; Guerci, B; Kaloustian, E; Lorenzini, F; Murat, A; Olivier, F; Paques, M; Paquis-Flucklinger, V; Tielmans, A; Vincenot, M; Vialettes, B; Timsit, J; GEDIAM,	Diabetes & metabolism	2004	Study unrelevant to the review
Effect of high-dose vitamin C on hepatic cytochrome P450 3A4 activity	van Heeswijk, RP; Cooper, CL; Foster, BC; Chauhan, BM; Shirazi, F; Seguin, I; Phillips, EJ; Mills, E	Pharmacotherapy	2005	Study unrelevant to the review
DESMOTEPLASE (INN) IN ACUTE ISCHAEMIC STROKE: PHASE III; A prospective, randomised, double-blind, placebo-controlled, single bolus, multinational, multi-centre, parallel group, dose ranging study of desmoteplase (INN) in the indication of acute stroke - DIAS-2	EUCTR2005-000421-34-AT,	https://trialsearch.who.int/Trial2.aspx?TrialID=EUCTR2005-000421-34-AT	2005	Study unrelevant to the review
Evaluation of the impact of carer information and support on patients, carers and service utilisation following hospital discharge stroke	ISRCTN25954820,	https://trialsearch.who.int/Trial2.aspx?TrialID=ISRCTN25954820	2004	Study unrelevant to the review
Is rt-PA useful for stroke after 3 hours?	Nau, JP	JAAPA	2004	Study unrelevant to the review
Role of pegylated liposomal doxorubicin (PLD) in epithelial ovarian cancer	Lorusso, D; Ferrandina, G; Lo Voi, R; Fagotti, A; Scambia, G	Journal of chemotherapy (Florence, Italy)	2004	Study unrelevant to the review
Angioplasty and stenting of the cervical carotid artery with distal embolic protection of the cerebral circulation		Technology Evaluation Center Assessment Program. Executive summary	2005	Study unrelevant to the review
A randomized, open label, parallel-group, international, multicenter study evaluating persistency of response to omalizumab during 32 weeks treatment given as add on to optimized asthma therapy in adult and adolescent patients with severe persistent allergic asthma, who remain inadequately controlled despite GINA (2004) step 4 therapy	EUCTR2005-001099-11-DK,	https://trialsearch.who.int/Trial2.aspx?TrialID=EUCTR2005-001099-11-DK	2005	Study unrelevant to the review
Extracorporeal shock wave treatment for chronic tendinitis of the elbow (lateral epicondylitis)		Technology Evaluation Center Assessment Program. Executive summary	2005	Study unrelevant to the review
Plasma sodium: ignored and underestimated	He, FJ; Markandu, ND; Sagnella, GA; De Wardener, HE; MacGregor, GA	Hypertension (dallas, tex. : 1979)	2005	Study unrelevant to the review
Age-related macular degeneration and nutritional supplementation	Milton, RC	Ophthalmic & physiological optics	2004	Study unrelevant to the review
Chemotheraphy of advanced colorectal cancer	Stenger, M; Marshall, J	Community oncology	2004	Study unrelevant to the review
Emerging options for thromboprophylaxis after orthopedic surgery: a review of clinical data	Lobo, BL	Pharmacotherapy	2004	Study unrelevant to the review
Current management of atopic dermatitis and interruption of the atopic march	Boguniewicz, M; Eichenfield, LF; Hultsch, T	Journal of allergy and clinical immunology	2003	Study unrelevant to the review
Mood effects of antiepileptic drugs	Reijs, R; Aldenkamp, AP; De Krom, M	Epilepsy & behavior	2004	Study unrelevant to the review
Chromium as adjunctive treatment for type 2 diabetes	Ryan, GJ; Wanko, NS; Redman, AR; Cook, CB	Annals of pharmacotherapy	2003	Study unrelevant to the review
Tenofovir disoproxil fumarate	Grim, SA; Romanelli, F	Annals of pharmacotherapy	2003	Study unrelevant to the review
A Phase II, prospective, randomized, double-blind, active-controlled, parallel group, multi-center 'proof of concept' trial in adult patients with community-acquired pneumonia requiring hospitalization without evidence of Legionella	EUCTR2004-002798-21-LT,	https://trialsearch.who.int/Trial2.aspx?TrialID=EUCTR2004-002798-21-LT	2005	Study unrelevant to the review
Effect of blood pressure during the acute period of ischemic stroke on stroke outcome: a tertiary analysis of the GAIN International Trial	Aslanyan, S; Fazekas, F; Weir, CJ; Horner, S; Lees, KR	Stroke	2003	Study unrelevant to the review
Purine Levels and Cytokine Release with Diuretic Administration in Rheumatoid Arthritis	Forrest, CM; Harman, G; McMillan, RB; Rana, C; Shaw, S; Stone, TW; Stoy, N; Darlington, LG	Journal of applied research	2003	Study unrelevant to the review
A randomised controlled trial comparing the implanted sacral nerve stimulator device with conservative treatment for severe and refractory lower urinary tract symptoms and faecal incontinence	ACTRN12605000329662,	https://trialsearch.who.int/Trial2.aspx?TrialID=ACTRN12605000329662	2005	Study unrelevant to the review
Randomised single blind controlled trial to evaluate the use of self timed paced functional activity in chronic low back pain patients	ISRCTN18720944,	https://trialsearch.who.int/Trial2.aspx?TrialID=ISRCTN18720944	2005	Study unrelevant to the review
Visual-motor integration test for screening hearing handicap in children: feasibility of large-scale application	Luo, G-G; Han, Z; Li, G-Z; Zhao, T-S; Liu, L	Chinese journal of clinical rehabilitation	2005	Study unrelevant to the review
Are patients with acutely recovered cerebral ischemia more unstable?	Johnston, SC; Easton, JD	Stroke	2003	Study unrelevant to the review
Complementary and alternative medicine in the treatment of chronic liver disease	Batey, RG; Salmond, SJ; Bensoussan, A	Current gastroenterology reports	2005	Study unrelevant to the review
Maintenance therapy for chronic hepatitis C	Kelleher, TB; Afdhal, N	Current gastroenterology reports	2005	Study unrelevant to the review
Phase IIa trial of interferon-beta-1a (Avonex) in patients with rheumatoid arthritis	ISRCTN03626626,	https://trialsearch.who.int/Trial2.aspx?TrialID=ISRCTN03626626	2003	Study unrelevant to the review
A pilot multi-centre randomised controlled trial of sequential treatment with Mitoxantrone and Glatiramer Acetate vs Interferon Beta-1a in early active relapsing remitting Multiple Sclerosis	ISRCTN31557558,	https://trialsearch.who.int/Trial2.aspx?TrialID=ISRCTN31557558	2005	Study unrelevant to the review
Intraarticular Application of Opioids versus Glucocorticoids versus Placebo in Gonarthritis	ISRCTN72633488,	https://trialsearch.who.int/Trial2.aspx?TrialID=ISRCTN72633488	2005	Study unrelevant to the review
Interleukin-1 polymorphisms are associated with the inflammatory response in human muscle to acute resistance exercise	Dennis, RA; Trappe, TA; Simpson, P; Carroll, C; Huang, BE; Nagarajan, R; Bearden, E; Gurley, C; Duff, GW; Evans, WJ; Kornman, K; Peterson, CA	Journal of physiology	2004	Study unrelevant to the review
The optimal treatment of obesity: a prospective randomized controlled comparison of best practice medical management versus placement of the Lap-Band System to effect weight loss	ACTRN12605000113651,	https://trialsearch.who.int/Trial2.aspx?TrialID=ACTRN12605000113651	2005	Study unrelevant to the review
Botulinum toxin for treatment of primary chronic headache disorders	Samson, D	Technology Evaluation Center Assessment Program. Executive summary	2004	Study unrelevant to the review
Recombinant Œ±1-antitrypsin	Mealy, NE; Bayes, M	Drugs of the future	2004	Study unrelevant to the review
Rofecoxib, Merck, and the FDA	Kim, PS; Reicin, AS	New England journal of medicine	2004	Study unrelevant to the review
Randomised Controlled Trial Of Intravitreal Triamcinolone In Patients With Diabetic Macular Oedema Refractory To Laser Treatment	EUCTR2005-000397-45-GB,	https://trialsearch.who.int/Trial2.aspx?TrialID=EUCTR2005-000397-45-GB	2005	Study unrelevant to the review
Does botulinum toxin have a role in the management of myofascial pain?	Abram, SE	Anesthesiology	2005	Study unrelevant to the review
Demographic and migraine characteristics of adolescents with migraine: glaxo Wellcome clinical trials' database	Winner, P; Rothner, AD; Putnam, DG; Asgharnejad, M	Headache	2003	Study unrelevant to the review
A Randomized, Double-Blind, Placebo-Controlled, Multicenter Phase 3 Study to Evaluate the Efficacy and Safety of Alvimopan 0.5mg Once Daily and 0.5mg Twice Daily for 12 Weeks for the Treatment of Opioid-Induced Bowel Dysfunction in Adults taking Opioid Therapy for Persistent Non-Cancer Pain	EUCTR2005-001724-37-ES,	https://trialsearch.who.int/Trial2.aspx?TrialID=EUCTR2005-001724-37-ES	2005	Study unrelevant to the review
Pre-trial evaluation of the potential for unblinding in drug trials: a prototype example	Walter, SD; Awasthi, S; Jeyaseelan, L	Contemporary clinical trials	2005	Study unrelevant to the review
Fat, fiber, meat and the risk of colorectal adenomas	Robertson, DJ; Sandler, RS; Haile, R; Tosteson, TD; Greenberg, ER; Grau, M; Baron, JA	American journal of gastroenterology	2005	Study unrelevant to the review
Laser versus conventional treatment for active acne in primary care	ISRCTN78675673,	https://trialsearch.who.int/Trial2.aspx?TrialID=ISRCTN78675673	2005	Study unrelevant to the review
Clinical role of PPAR gamma activator (pioglitazone) in reducing the gastric phlogosis in patiens with istological gastritis	EUCTR2005-001218-42-IT,	https://trialsearch.who.int/Trial2.aspx?TrialID=EUCTR2005-001218-42-IT	2005	Study unrelevant to the review
Is carb-cutting a safe way to diet? New research suggests that a high-protein, low-carbohydrate diet is less risky than many experts had thought. Does that mean it's a healthy way to eat?		Harvard women's health watch	2003	Study unrelevant to the review
Relationship between activated clotting time and ischemic or hemorrhagic complications: analysis of 4 recent randomized clinical trials of percutaneous coronary intervention	Brener, SJ; Moliterno, DJ; Lincoff, AM; Steinhubl, SR; Wolski, KE; Topol, EJ	Circulation	2004	Study unrelevant to the review
Azithromycin therapy in patients with chronic Chlamydia pneumoniae infection and coronary heart disease: immediate and long-term effects on inflammation, coagulation, and lipid status in a double-blind, placebo-controlled study	Gabriel, AS; Ahnve, S; Gnarpe, H; Gnarpe, J; Martinsson, A	European journal of internal medicine	2003	Study unrelevant to the review
The Shoulder Window of Opportunity Study (SWOP) - A pragmatic randomised trial comparing corticosteroid injection with timely physiotherapy with physiotherapy alone for older subjects with subacromial impingement syndrome and moderate to severe pain and disability. - The SWOP Study	EUCTR2005-003628-20-GB,	https://trialsearch.who.int/Trial2.aspx?TrialID=EUCTR2005-003628-20-GB	2005	Study unrelevant to the review
Self-management education of children with asthma: a meta-analysis	Guevara, JP	LDI issue brief	2003	Study unrelevant to the review
A study to compare the Vasotrac non-invasive blood pressure monitor with an arterial cannula in morbidly obese patients	ISRCTN23630276,	https://trialsearch.who.int/Trial2.aspx?TrialID=ISRCTN23630276	2003	Study unrelevant to the review
Impact of nutrition counselling on nutrition knowledge and nutrient intake of 7- to 9-y-old children in an atherosclerosis prevention project	R√§s√§nen, M; Niinikoski, H; Keskinen, S; Heino, T; Lagstr√∂m, H; Simell, O; Helenius, H; R√∂nnemaa, T; Viikari, J	European journal of clinical nutrition	2004	Study unrelevant to the review
A PHASE 2A, RANDOMIZED, DOUBLE-BLIND, PLACEBO-CONTROLLED, MULTICENTER STUDY TO COMPARE 3 DOSE LEVELS OF CP 690,550 VERSUS PLACEBO, DMINISTERED ORALLY TWICE DAILY (BID) FOR 6 WEEKS, IN THE TREATMENT OF THE SIGNS AND SYMPTOMS OF SUBJECTS WITH ACTIVE RHEUMATOID ARTHRITIS - N/A	EUCTR2004-002846-36-SK,	https://trialsearch.who.int/Trial2.aspx?TrialID=EUCTR2004-002846-36-SK	2005	Study unrelevant to the review
A twenty six-week, randomized, double-blind, parallel group, multicenter, active controlled, dose titration study to evaluate the efficacy and safety of aliskiren compared to HCTZ with the optional addition of amlodipine, followed by a second twenty six weeks of blinded treatment, in patients with essential hypertension	EUCTR2004-004015-38-IT,	https://trialsearch.who.int/Trial2.aspx?TrialID=EUCTR2004-004015-38-IT	2005	Study unrelevant to the review
Platelet activating factor inhibition in sepsis: the end?	Rabinovici, R	Critical care medicine	2003	Study unrelevant to the review
Common design elements of the Girls health Enrichment Multi-site Studies (GEMS)	Rochon, J; Klesges, RC; Story, M; Robinson, TN; Baranowski, T; Obarzanek, E; Mitchell, M	Ethnicity & disease	2003	Study unrelevant to the review
Protocol: HL/IDP/PTS/001 Tumour Profiling In An Open-Labelled, 2-Arm Study Investigating The Tolerability And Efficacy Of Taxotere In Patients With High Risk Prostate Cancer - GenTax	EUCTR2004-004874-96-GB,	https://trialsearch.who.int/Trial2.aspx?TrialID=EUCTR2004-004874-96-GB	2005	Study unrelevant to the review
Does the Buteyko Institute method have an impact on current asthma management	ISRCTN71627822,	https://trialsearch.who.int/Trial2.aspx?TrialID=ISRCTN71627822	2004	Study unrelevant to the review
A meta-analysis on the correlation between ovarian activity and the incidence of intermenstrual bleeding during low-dose oral contraceptive use	Endrikat, J; Gerlinger, C; Plettig, K; Wessel, J; Schmidt, W; Grubb, G; Dusterberg, B	Gynecological endocrinology	2003	Study unrelevant to the review
Reversibility of cerebrovascular endothelial dysfunction in diabetes: the role of allopurinol	EUCTR2005-001670-27-GB,	https://trialsearch.who.int/Trial2.aspx?TrialID=EUCTR2005-001670-27-GB	2005	Study unrelevant to the review
Effects of atorvastatin on microcirculatory endothelial function in patients with systemic sclerosis - Atorvastatin in systemic sclerosis	EUCTR2005-003775-21-GB,	https://trialsearch.who.int/Trial2.aspx?TrialID=EUCTR2005-003775-21-GB	2005	Study unrelevant to the review
Health Promotion Program for Piabetes prevention (HPDP)	C000000164,	https://trialsearch.who.int/Trial2.aspx?TrialID=JPRN-C000000164	2005	Study unrelevant to the review
The high-risk strategy by lifestyle modification (HISLIM) study	C000000163,	https://trialsearch.who.int/Trial2.aspx?TrialID=JPRN-C000000163	2005	Study unrelevant to the review
Prospective Ramdomized Trial of Extracranial-intracranial (EC-IC) Bypass Surgery for Adults with Moyamoya Disease with Hemorrhagic Onset	C000000166,	https://trialsearch.who.int/Trial2.aspx?TrialID=JPRN-C000000166	2005	Study unrelevant to the review
randomized phase 2 study of Docetaxel+CBDCA versus weekly Paclitaxel+CBDCA	C000000155,	https://trialsearch.who.int/Trial2.aspx?TrialID=JPRN-C000000155	2005	Study unrelevant to the review
Individual-based Counseling Program for Type 2 Diabetes Prevention (ICPD)	C000000169,	https://trialsearch.who.int/Trial2.aspx?TrialID=JPRN-C000000169	2005	Study unrelevant to the review
A phase I trial to assess the safety of 4 ml DNA C (intramuscular [IM]), and the safety and immunogenicity of DNA C followed by NYVAC C (IM) in an open, randomised comparison to NYVAC C alone in healthy volunteers at low risk of human immunodeficiency virus (HIV) infection	ISRCTN26673492,	https://trialsearch.who.int/Trial2.aspx?TrialID=ISRCTN26673492	2005	Study unrelevant to the review
An editorial update: what level of blood pressure control in chronic kidney disease?	Levey, AS; Mulrow, CD	Annals of internal medicine	2005	Study unrelevant to the review
A Phase 2/3, Randomized, Double-blind, Placebo-controlled, Multicenter Study of Visilizumab in Subjects with Intravenous Steroid-Refractory Ulcerative Colitis	EUCTR2005-002063-87-BE,	https://trialsearch.who.int/Trial2.aspx?TrialID=EUCTR2005-002063-87-BE	2005	Study unrelevant to the review
Nutrition and blood pressure: is protein one link? Toward a strategy of hypertension prevention	Cutler, JA; Obarzanek, E	Annals of internal medicine	2005	Study unrelevant to the review
A randomised controlled trial of a brief self-help intervention for post infectious irritable bowel syndrome (IBS)	ACTRN12605000286640,	https://trialsearch.who.int/Trial2.aspx?TrialID=ACTRN12605000286640	2005	Study unrelevant to the review
Randomized controlled trials in systemic lupus erythematosus: what has been done and what do we need to do?	Schiffenbauer, J; Simon, LS	Lupus	2004	Study unrelevant to the review
Efficacy and Safety of Corti Biciron N versus Dexa-Gentamicinin the treatment of external ocular inflammation in which the application of antibiotics is advisableA multicentre, randomised, single-blind, active-controlled, parallel-group, phase III pilot study	EUCTR2004-000877-80-CZ,	https://trialsearch.who.int/Trial2.aspx?TrialID=EUCTR2004-000877-80-CZ	2004	Study unrelevant to the review
Clinical trial design in systemic lupus erythematosus: lessons learned and future directions	Strand, V	Lupus	2004	Study unrelevant to the review
A Multi-centre, Double Blind, Randomised, Placebo Controlled, Parallel Group Study Investigating Simvastatin as an Add-on Treatment to Interferon-beta-1a for the Treatment of Relapsing-Remitting Multiple Sclerosis - SIMCOMBIN	EUCTR2005-003930-16-FI,	https://trialsearch.who.int/Trial2.aspx?TrialID=EUCTR2005-003930-16-FI	2005	Study unrelevant to the review
Hip Fracture Intervention Trial	ACTRN12605000164695,	https://trialsearch.who.int/Trial2.aspx?TrialID=ACTRN12605000164695	2005	Study unrelevant to the review
Insulin initiation in type 2 diabetes	Page, S	Diabetic medicine	2005	Study unrelevant to the review
Accelerative effect of polaprezinc on healing gastric ulcer after eradication of Helicobacter pylori infection	C000000198,	https://trialsearch.who.int/Trial2.aspx?TrialID=JPRN-C000000198	2005	Study unrelevant to the review
Extended-interval aminoglycoside administration for children: a meta-analysis	Contopoulos-Ioannidis, DG; Giotis, ND; Baliatsa, DV; Ioannidis, JP	Pediatrics	2004	Study unrelevant to the review
Low-dose extracorporeal shock wave therapy for previously untreated lateral epicondylitis	LeBrun, CM	Clinical journal of sport medicine	2005	Study unrelevant to the review
HEGPOL: randomized, placebo controlled, multicenter, double-blind clinical trial to investigate hepatoprotective effects of glycine in the postoperative phase of liver transplantation	Luntz, SP; Unnebrink, K; Seibert-Grafe, M; Bunzendahl, H; Kraus, TW; Buchler, MW; Klar, E; Schemmer, P	BMC surgery	2005	Study unrelevant to the review
"I will miss the study, god bless you all": participation in a nutritional chemoprevention trial	Moreno-Black, G; Shor-Posner, G; Miguez, MJ; Burbano, X; O'Mellan, S; Yovanoff, P	Ethnicity & disease	2004	Study unrelevant to the review
National Cholesterol Education Program guidelines and supporting evidence	McKenney, JE	Critical pathways in cardiology	2004	Study unrelevant to the review
A Multicenter, Double-Blind,Randomized, Active Controlled Study to Compare the Effect of Long Term Treatment with LAF237 50 mg bid to Gliclazide up to 320 mg Daily in Drug Na?ve Patients with Type 2 Diabetes	EUCTR2004-000540-24-IT,	https://trialsearch.who.int/Trial2.aspx?TrialID=EUCTR2004-000540-24-IT	2005	Study unrelevant to the review
Designing Randomized, Controlled Trials Aimed at Preventing or Delaying Functional Decline and Disability in Frail, Older Persons: a Consensus Report	Ferrucci, L; Guralnik, JM; Studenski, S; Fried, LP; Cutler, GB; Walston, JD	Journal of the American Geriatrics Society	2004	Study unrelevant to the review
Intravenous low-dose decitabine versus supportive care in elderly patients with primary Myelodysplastic Syndrome (MDS) (>10 % blasts or high-risk cytogenetics), secondary MDS or Chronic Myelomonocytic Leukemia (CMML) who are not eligible for intensive therapy: an EORTC-German MDS Study Group randomized phase III study	EUCTR2005-002830-36-CZ,	https://trialsearch.who.int/Trial2.aspx?TrialID=EUCTR2005-002830-36-CZ	2005	Study unrelevant to the review
The Many Faces of Silybum marianum (Milk Thistle): part 2-Clinical Uses, Safety, and Types of Preparations	Abascal, K; Yarnell, E	Alternative and complementary therapies	2003	Study unrelevant to the review
Rehabilitation of Patients with Rheumatoid Arthritis (RA): changes in Muscle, Functional and Biochemical Parameters	ISRCTN87704142,	https://trialsearch.who.int/Trial2.aspx?TrialID=ISRCTN87704142	2004	Study unrelevant to the review
Effectiveness of training somatosensation in the hand after stroke: a randomized controlled trial	ACTRN12605000609651,	https://trialsearch.who.int/Trial2.aspx?TrialID=ACTRN12605000609651	2005	Study unrelevant to the review
An epidemiologic study of irritable bowel syndrome in adolescents and children in China: a school-based study	Dong, L; Dingguo, L; Xiaoxing, X; Hanming, L	Pediatrics	2005	Study unrelevant to the review
Memantine approved for Alzheimer disease		WHO drug information	2003	Study unrelevant to the review
Food effect on antiviral activity of videx enteric-coated capsules	EUCTR2004-002565-20-ES,	https://trialsearch.who.int/Trial2.aspx?TrialID=EUCTR2004-002565-20-ES	2004	Study unrelevant to the review
Effects of subfascial infiltration of 0.25% bupivacaine versus N/saline in elective abdominal surgery: a randomised controlled trial	ISRCTN12037208,	https://trialsearch.who.int/Trial2.aspx?TrialID=ISRCTN12037208	2004	Study unrelevant to the review
Response similarities between cycle and rowing ergometry	Barfield, J-P; Sherman, TE; Michael, TJ	Physical therapy in sport	2003	Study unrelevant to the review
Evaluation of the effects of chronic low frequency electrical stimulation on calf muscles in patients with intermittent claudication	ISRCTN77127531,	https://trialsearch.who.int/Trial2.aspx?TrialID=ISRCTN77127531	2004	Study unrelevant to the review
Meta-analysis of intraperitoneal chemotherapy for gastric cancer	Xu, DZ; Zhan, YQ; Sun, XW; Cao, SM; Geng, QR	World journal of gastroenterology	2004	Study unrelevant to the review
Prophylaxis against de novo hepatitis B or hepatitis B recurrence by vaccination for living-donor liver transplant recipients with hepatitis B-related disease: a pilot study	C000000259,	https://trialsearch.who.int/Trial2.aspx?TrialID=JPRN-C000000259	2005	Study unrelevant to the review
Regression of albuminuria: latest evidence for a new approach	Viberti, G	Journal of hypertension. Supplement	2003	Study unrelevant to the review
Very-low-dose combination of perindopril and indapamide: efficacy on blood pressure and target-organ damage	Laurent, S	Journal of hypertension. Supplement	2003	Study unrelevant to the review
Longitudinal changes in weight in perimenopausal and early postmenopausal women: effects of dietary energy intake, energy expenditure, dietary calcium intake and hormone replacement therapy	Macdonald, HM; New, SA; Campbell, MK; Reid, DM	International journal of obesity and related metabolic disorders	2003	Study unrelevant to the review
Phase II/III, Multicenter, Open-label, Randomized Study Comparing Autologous Intravesical Macrophage Cell Therapy (‚ÄúBexidem‚Äù) to Intravesical BCG-Therapy in Patients With Superficial Papillary Bladder Cancer Who Have Undergone Complete Transurethral Resection	EUCTR2004-003699-13-ES,	https://trialsearch.who.int/Trial2.aspx?TrialID=EUCTR2004-003699-13-ES	2005	Study unrelevant to the review
Treating osteoporosis with teriparatide: many unknowns?	Shukla, VK	Issues in emerging health technologies	2003	Study unrelevant to the review
Home versus centre-based rehabilitation of older community dwelling fallers	ACTRN12605000056695,	https://trialsearch.who.int/Trial2.aspx?TrialID=ACTRN12605000056695	2005	Study unrelevant to the review
Randomized, single-blind, multicentre study to compare the efficacy and safety of once daily 1 g mesalazine suppositories versus three times daily 0.5 g mesalazine suppositories in patients with acute ulcerative proctitis - OD vs. TID dosing with mesalazine suppositories in acute ulcerative proctitis	EUCTR2004-005018-35-DE,	https://trialsearch.who.int/Trial2.aspx?TrialID=EUCTR2004-005018-35-DE	2005	Study unrelevant to the review
What is the best NSAID regimen for arthritis patients with bleeding ulcer?	Jackson, EA	Journal of family practice	2003	Study unrelevant to the review
Effect of injection site on reactogenicity and immunogenicity of acellular and whole-cell pertussis component diphtheria-tetanus-pertussis vaccines in infants	Tapiainen, T; Cherry, JD; Heininger, U	Vaccine	2005	Study unrelevant to the review
A prospective randomised controlled trial comparing the effects of metformin with the 20 microgram ethinyl estradiol oral contraceptive pill on the hormonal and metabolic profiles in women with polycystic ovarian syndrome	ACTRN12605000219684,	https://trialsearch.who.int/Trial2.aspx?TrialID=ACTRN12605000219684	2005	Study unrelevant to the review
A Phase 3 Study to Evaluate the Efficacy and Safety of TAK-390MR (60 mg QD and 90 mg QD) and an Active Comparator, Lansoprazole (30 mgQD) on Healing of Erosive Esophagitis -	EUCTR2005-001187-31-CZ,	https://trialsearch.who.int/Trial2.aspx?TrialID=EUCTR2005-001187-31-CZ	2005	Study unrelevant to the review
Overview of randomized clinical trials in acute heart failure syndromes	Teerlink, JR	American journal of cardiology	2005	Study unrelevant to the review
Inguinal hernia management: operation or observation? A randomised controlled multicentre trial	ISRCTN31866667,	https://trialsearch.who.int/Trial2.aspx?TrialID=ISRCTN31866667	2005	Study unrelevant to the review
A Multicenter, Randomized, Parallel-Group, Active-Controlled Double-Blind Study Conducted Under In-House Blinding Conditions to Determine the Incidence of Gastroduodenal Ulcers in Patients With Osteoarthritis or Rheumatoid Arthritis After 12 Weeks of Treatment With L-001069957 21 mg Plus Low-Dose Aspirin, L- 01069957 42 mg Plus Low-Dose Aspirin, Celecoxib 400 mg Plus Low-Dose Aspirin, or Low-Dose…	EUCTR2004-000612-54-SE,	https://trialsearch.who.int/Trial2.aspx?TrialID=EUCTR2004-000612-54-SE	2004	Study unrelevant to the review
Effect of barley Intake on coronary heart disease risk factor, a randomized controlled trial	C000000081,	https://trialsearch.who.int/Trial2.aspx?TrialID=JPRN-C000000081	2005	Study unrelevant to the review
A randomized phase III trial of postoperative adjuvant oral fluoropyrimidine vs. sequential paclitaxel / oral fluoropyrimidine; and UFT vs. S1 for T3 / T4 gastric carcinoma: the Stomach Cancer Adjuvant Multi-institutional Trial Group (SAMIT) Trial	C000000082,	https://trialsearch.who.int/Trial2.aspx?TrialID=JPRN-C000000082	2005	Study unrelevant to the review
Effect of food on the pharmacokinetic profile of saquinavir at steady state in HIV-infected patients treated with saquinavir/ritonavir 1000/100 mg b.i.d. - Saquinavir food pharmacokinetic study	EUCTR2005-004430-41-GB,	https://trialsearch.who.int/Trial2.aspx?TrialID=EUCTR2005-004430-41-GB	2005	Study unrelevant to the review
Anti-inflammatory effect of statins in the human endotoxin model - Statins in Human Endotoxemia	EUCTR2005-003041-14-AT,	https://trialsearch.who.int/Trial2.aspx?TrialID=EUCTR2005-003041-14-AT	2005	Study unrelevant to the review
A Randomized, Multiple-dose, Double-Blind, Placebo- and Active-Controlled, Parallel Group Efficacy and Safety Study to determine the Optimum Dose of BEA 2180 BR Delivered by the Respimat Inhaler in Patients with Chronic Obstructive Pulmonary Disease (COPD) - -	EUCTR2005-000650-79-BE,	https://trialsearch.who.int/Trial2.aspx?TrialID=EUCTR2005-000650-79-BE	2005	Study unrelevant to the review
Does immunonutrition in patients with sepsis do more harm than good?	Heyland, DK; Samis, A	Intensive care medicine	2003	Study unrelevant to the review
Double-Blind, Placebo-Controlled, Dose-Ranging Study to Determine the Efficacy and Safety of BG00012 in Subjects with Relapsing-Remitting Multiple Sclerosis	EUCTR2004-000663-99-SE,	https://trialsearch.who.int/Trial2.aspx?TrialID=EUCTR2004-000663-99-SE	2004	Study unrelevant to the review
Vagal heart rate responses to chronic beta-blockade in human heart failure relate to cardiac norepinephrine spillover	Kubo, T; Parker, JD; Azevedo, ER; Atchison, DJ; Newton, GE; Picton, P; Floras, JS	European journal of heart failure	2005	Study unrelevant to the review
Arthroscopically Guided Jamshidi Needle Biopsy of Articular Cartilage: potential Utility in the Evaluation of Disease Modifying Osteoarthritis Drugs (DMOADS)	Wei, N; Johnson, LL; Seely, BL; Delauter, SK	Journal of applied research	2003	Study unrelevant to the review
The exercise prescription in rheumatoid arthritis: primum non nocere	Finckh, A; Iversen, M; Liang, MH	Arthritis and rheumatism	2003	Study unrelevant to the review
Effects of menopause and hormone replacement therapy on serum levels of coenzyme Q10 and other lipid-soluble antioxidants	Palan, PR; Connell, K; Ramirez, E; Inegbenijie, C; Gavara, RY; Ouseph, JA; Mikhail, MS	BioFactors (Oxford, England)	2005	Study unrelevant to the review
Critical appraisal: lose weight to lose erectile dysfunction	Evans, MF	Canadian family physician	2005	Study unrelevant to the review
Randomized phase II trial of Docetaxel (Taxotere) and Oblimersen vs Taxotere alone in patients with HRPC	EUCTR2004-002094-23-DE,	https://trialsearch.who.int/Trial2.aspx?TrialID=EUCTR2004-002094-23-DE	2004	Study unrelevant to the review
Findings from the reanalysis of the NINDS tissue plasminogen activator for acute ischemic stroke treatment trial	Ingall, TJ; O'Fallon, WM; Asplund, K; Goldfrank, LR; Hertzberg, VS; Louis, TA; Christianson, TJ	Stroke	2004	Study unrelevant to the review
Comparison of a generic and a disease specific quality of life scale to assess a comprehensive spa therapy program for knee osteoarthritis	Yilmaz, B; Goktepe, AS; Alaca, R; Mohur, H; Kayar, AH	Joint, bone, spine	2004	Study unrelevant to the review
Evaluating preference effects in partially unblinded, randomized clinical trials	Halpern, SD	Journal of clinical epidemiology	2003	Study unrelevant to the review
Launceston chilli study	ACTRN12605000458639,	https://trialsearch.who.int/Trial2.aspx?TrialID=ACTRN12605000458639	2005	Study unrelevant to the review
DIAbetes and diffuse coronary Narrowing Analysis Study	C000000107,	https://trialsearch.who.int/Trial2.aspx?TrialID=JPRN-C000000107	2005	Study unrelevant to the review
The High-Risk and Population Strategy for Occupational Health Promotion (HIPOP-OHP) study	C000000127,	https://trialsearch.who.int/Trial2.aspx?TrialID=JPRN-C000000127	2005	Study unrelevant to the review
Promoting Independence in residential care	ACTRN12605000667617,	https://trialsearch.who.int/Trial2.aspx?TrialID=ACTRN12605000667617	2005	Study unrelevant to the review
Atomoxetine for attention deficit/hyperactivity disorder	Garces, K	Issues in emerging health technologies	2003	Study unrelevant to the review
A Phase III, Randomized, Double-Blind, Placebo Controlled, Multi- Center Study of Epratuzumab in Patients with Active Systemic Lupus Erythematosus	EUCTR2005-000706-31-IT,	https://trialsearch.who.int/Trial2.aspx?TrialID=EUCTR2005-000706-31-IT	2005	Study unrelevant to the review
A randomized, double-masked, active-controlled, multicenter study comparing the efficacy and safety of ranibizumab (0.3 mg and 0.5 mg) administered as two dosing regimens in patients with subfoveal choroidal neovascularization secondary to age-related macular degeneration - EXCITE	EUCTR2005-003517-33-SE,	https://trialsearch.who.int/Trial2.aspx?TrialID=EUCTR2005-003517-33-SE	2005	Study unrelevant to the review
Antibiotic Combination Therapy in Patients with Active Refractory Ulcerative Colitis: a Prospective Randomized Placebo-controlled Multicenter Study	C000000078,	https://trialsearch.who.int/Trial2.aspx?TrialID=JPRN-C000000078	2005	Study unrelevant to the review
Adherence with hip protectors: a proposal for standardised definitions	Kurrle, SE; Cameron, ID; Quine, S; Cumming, RG	Osteoporosis international	2004	Study unrelevant to the review
Adjunctive Dietary Intervention study for Challenging Behaviour in people with an Intellectual Disability: a randomised double blind placebo controlled multicentre clinical trial	ISRCTN56149264,	https://trialsearch.who.int/Trial2.aspx?TrialID=ISRCTN56149264	2005	Study unrelevant to the review
Perioperative glutamine administration: a potential therapy for preventing post-operative immune hypo-responsiveness	ISRCTN86556841,	https://trialsearch.who.int/Trial2.aspx?TrialID=ISRCTN86556841	2005	Study unrelevant to the review
Risk adjustment effect on stroke clinical trials	Johnston, KC; Connors, AF; Wagner, DP; Haley, EC	Stroke	2004	Study unrelevant to the review
Misoprostol for treating postpartum haemorrhage: a randomized controlled trial	Hofmeyr, GJ; Ferreira, S; Nikodem, VC; Mangesi, L; Singata, M; Jafta, Z; Maholwana, B; Mlokoti, Z; Walraven, G; Gulmezoglu, AM	BMC pregnancy and childbirth	2004	Study unrelevant to the review
Randomised, Double-Blind, Placebo-Controlled, Parallel Group Trial to Confirm the Efficacy, Safety and Tolerability of Ginkgo biloba Special Extract EGb 761¬Æ in Patients Suffering from Mild Mental Impairment (MMI)	EUCTR2005-003747-31-LV,	https://trialsearch.who.int/Trial2.aspx?TrialID=EUCTR2005-003747-31-LV	2005	Study unrelevant to the review
Ginger (Zingiber officinale) as anti-emetic prophylaxis for chemotherapy-induced nausea and vomiting	ISRCTN11623624,	https://trialsearch.who.int/Trial2.aspx?TrialID=ISRCTN11623624	2005	Study unrelevant to the review
How effective is medical nutrition therapy in diabetes care?	Pastors, JG; Franz, MJ; Warshaw, H; Daly, A; Arnold, MS	Journal of the American Dietetic Association	2003	Study unrelevant to the review
Randomised controlled trials relevant to aggressive and violent people, 1955-2000: a survey	Cure, S; Chua, WL; Duggan, L; Adams, C	British journal of psychiatry	2005	Study unrelevant to the review
Influence of Sibutramine on blood pressure: evidence from placebo-controlled trials	Jordan, J; Scholze, J; Matiba, B; Wirth, A; Hauner, H; Sharma, AM	International journal of obesity (2005)	2005	Study unrelevant to the review
Safety and Immunogenicity of DNA/Modified Vaccinia Virus Ankara Malaria Vaccination in African Adults	Moorthy, VS; Pinder, M; Reece, WH; Watkins, K; Atabani, S; Hannan, C; Bojang, K; McAdam, KP; Schneider, J; Gilbert, S; Hill, AV	Journal of infectious diseases	2003	Study unrelevant to the review
Orlistat in responding obese type 2 diabetic patients: meta-analysis findings and cost-effectiveness as rationales for reimbursement in Sweden and Switzerland	Ruof, J; Golay, A; Berne, C; Collin, C; Lentz, J; Maetzel, A	International journal of obesity (2005)	2005	Study unrelevant to the review
Comparative effects of diet and Simvastatin on markers of thrombogenicity in patients with coronary artery disease	Koh, KK; Son, JW; Ahn, JY; Kim, DS; Han, SH; Ahn, TH; Choi, IS; Park, GS; Shin, EK	American journal of cardiology	2003	Study unrelevant to the review
Garlic supplementation prevents oxidative DNA damage in essential hypertension	Dhawan, V; Jain, S	Molecular and cellular biochemistry	2005	Study unrelevant to the review
Growth hormone and mannan-binding lectin: emerging evidence for hormonal regulation of humoral innate immunity	Hansen, TK	Minerva endocrinologica	2003	Study unrelevant to the review
Therapeutic strategies for chronic myeloid leukemia in the chronic (stable) phase	Goldman, JM	Seminars in hematology	2003	Study unrelevant to the review
Dairy products and breast cancer risk: a review of the literature	Al Sarakbi, W; Salhab, M; Mokbel, K	International journal of fertility and women's medicine	2005	Study unrelevant to the review
Obstetric technologies: what determines clinical acceptance or rejection of results of randomized controlled trials?	Parer, JT	American journal of obstetrics and gynecology	2003	Study unrelevant to the review
Rituximab in B-cell chronic lymphocytic leukemia	Lin, TS; Lucas, MS; Byrd, JC	Seminars in oncology	2003	Study unrelevant to the review
Use of anti-CD3 monoclonal antibody to induce immune regulation in type 1 diabetes	Bisikirska, BC; Herold, KC	Annals of the New York Academy of Sciences	2004	Study unrelevant to the review
Targeting cytokines beyond tumor necrosis factor-alpha and interleukin-1 in rheumatoid arthritis	McInnes, IB; Gracie, JA	Current rheumatology reports	2004	Study unrelevant to the review
Comment on: randomized controlled trial of a traditional preparation of Artemisia annua L. (Annual Wormwood) in the treatment of malaria	Willcox, M; Rasoanaivo, P; Sharma, VP; Bodeker, G	Transactions of the Royal Society of Tropical Medicine and Hygiene	2004	Study unrelevant to the review
Lithium Interaction with the Cyclooxygenase 2 Inhibitors Rofecoxib and Celecoxib and Other Nonsteroidal Anti-Inflammatory Drugs	Phelan, KM; Mosholder, AD; Lu, S	Journal of clinical psychiatry	2003	Study unrelevant to the review
Effect of garlic supplementation on oxidized low density lipoproteins and lipid peroxidation in patients of essential hypertension	Dhawan, V; Jain, S	Molecular and cellular biochemistry	2004	Study unrelevant to the review
Expression profiling of blood samples from an SU5416 phase III metastatic colorectal cancer clinical trial: a novel strategy for biomarker identification	DePrimo, SE; Wong, LM; Khatry, DB; Nicholas, SL; Manning, WC; Smolich, BD; O'Farrell, AM; Cherrington, JM	BMC cancer	2003	Study unrelevant to the review
Randomized clinical trials of neurally mediated syncope	Brignole, M	Journal of cardiovascular electrophysiology	2003	Study unrelevant to the review
Evaluation of matrix-assisted laser desorption/ionization-time of flight mass spectrometry proteomic profiling: identification of alpha 2-HS glycoprotein B-chain as a biomarker of diet	Mitchell, BL; Yasui, Y; Lampe, JW; Gafken, PR; Lampe, PD	Proteomics	2005	Study unrelevant to the review
The combination of the selective cyclooxygenase-2 inhibitor celecoxib with weekly paclitaxel is a safe and active second-line therapy for non-small cell lung cancer: a phase II study with biological correlates	Gasparini, G; Meo, S; Comella, G; Stani, SC; Mariani, L; Gamucci, T; Avallone, A; Lo Vullo, S; Mansueto, G; Bonginelli, P; Gattuso, D; Gion, M	Cancer journal (Sudbury, Mass.)	2005	Study unrelevant to the review
History of the concept of 'levels of evidence' and their current status in relation to primary prevention through lifestyle interventions	Kroke, A; Boeing, H; Rossnagel, K; Willich, SN	Public health nutrition	2004	Study unrelevant to the review
Current approaches in ovarian cancer vaccines	Reinartz, S; Wagner, U	Minerva ginecologica	2004	Study unrelevant to the review
Biological effects of off-pump vs. on-pump coronary artery surgery: focus on inflammation, hemostasis and oxidative stress	Biglioli, P; Cannata, A; Alamanni, F; Naliato, M; Porqueddu, M; Zanobini, M; Tremoli, E; Parolari, A	European journal of cardio-thoracic surgery	2003	Study unrelevant to the review
Recent docetaxel studies establish a new standard of care in hormone refractory prostate cancer	Van Poppel, H	Canadian journal of urology	2005	Study unrelevant to the review
Potential of tumor necrosis factor neutralization strategies in rheumatologic disorders other than rheumatoid arthritis	Stokes, DG; Kremer, JM	Seminars in arthritis and rheumatism	2003	Study unrelevant to the review
Clinical trials of fatty acid treatment in ADHD, dyslexia, dyspraxia and the autistic spectrum	Richardson, AJ	Prostaglandins, leukotrienes, and essential fatty acids	2004	Study unrelevant to the review
Experiences with Recombinant Human Factor VIIa in Patients with Thrombocytopenia	Goodnough, LT	Seminars in hematology	2004	Study unrelevant to the review
New answers raise new questions in pulmonary arterial hypertension	Kawut, SM; Palevsky, HI	The european respiratory journal	2004	Study unrelevant to the review
Epirubicin plus docetaxel in metastatic breast cancer: escalating dose does not improve efficacy. A phase II study	Fabi, A; Papaldo, P; Pino, MS; Ferretti, G; Carlini, P; Pacetti, U; Di Cosimo, S; Nardoni, C; Giannarelli, D; Sacchi, I; Cognetti, F	Anticancer research	2004	Study unrelevant to the review
Ethics and equipoise: rationale for a placebo-controlled study design of platelet glycoprotein IIb/IIIa inhibition in coronary intervention	Tcheng, JE; Madan, M; O'Shea, JC; Cohen, EA; Buller, CE; Lincoff, AM; Popma, JJ; Teirstein, PS; Kitt, MM; Lorenz, TJ; Greenberg, S; Fost, N; Califf, RM	Journal of interventional cardiology	2003	Study unrelevant to the review
Safety and efficacy of alefacept in elderly patients and other special populations	Gottlieb, AB; Boehncke, WH; Darif, M	Journal of drugs in dermatology	2005	Study unrelevant to the review
Prenatal screening for HIV: a review of the evidence for the U.S. Preventive Services Task Force	Chou, R; Smits, AK; Huffman, LH; Fu, R; Korthuis, PT	Annals of internal medicine	2005	Study unrelevant to the review
Safety of growth hormone treatment in pediatric patients with idiopathic short stature	Quigley, CA; Gill, AM; Crowe, BJ; Robling, K; Chipman, JJ; Rose, SR; Ross, JL; Cassorla, FG; Wolka, AM; Wit, JM; Rekers-Mombarg, LT; Cutler, GB	Journal of clinical endocrinology and metabolism	2005	Study unrelevant to the review
Dietary pattern and usual nutrient intakes of Peruvian women during pregnancy	Sacco, LM; Caulfield, LE; Zavaleta, N; Retamozo, L	European journal of clinical nutrition	2003	Study unrelevant to the review
Unfractionated heparin in cardiology: redefining the standard of practice	Rihn, TL; D√≠ez, J	Pharmacotherapy	2004	Study unrelevant to the review
Rapamycin: signaling in vascular smooth muscle	Marks, AR	Transplantation proceedings	2003	Study unrelevant to the review
Combination chemotherapy with gemcitabine and vinorelbine in the treatment of patients with relapsed or refractory small cell lung cancer: a phase II trial of the Minnie Pearl Cancer Research Network	Hainsworth, JD; Burris, HA; Erland, JB; Baker, M; Scullin, DC; Shaffer, DW; Greco, FA	Cancer investigation	2003	Study unrelevant to the review
Clinical inquiries. Can type 2 diabetes be prevented through diet and exercise?	Warnken, W; Kelsberg, G; Bryant, S; Fashner, J	Journal of family practice	2005	Study unrelevant to the review
Changes in hematologic parameters and efficacy of thymidine analogue-based, highly active antiretroviral therapy: a meta-analysis of six prospective, randomized, comparative studies	Moyle, G; Sawyer, W; Law, M; Amin, J; Hill, A	Clinical therapeutics	2004	Study unrelevant to the review
Soy intake plus moderate weight resistance exercise: effects on serum concentrations of lipid peroxides in young adult women	Box, W; Hill, S; DiSilvestro, RA	Journal of sports medicine and physical fitness	2005	Study unrelevant to the review
Granulocyte colony-stimulating factor for severe pneumonia: what do we do when the best laid plans for men (and mice and rats...) fail?	Niederman, MS	Critical care medicine	2003	Study unrelevant to the review
Effects of omega-3 fatty acids on cardiovascular risk factors and intermediate markers of cardiovascular disease	Balk, E; Chung, M; Lichtenstein, A; Chew, P; Kupelnick, B; Lawrence, A; DeVine, D; Lau, J	Evidence report/technology assessment (Summary)	2004	Study unrelevant to the review
Severe community-acquired pneumonia as a cause of severe sepsis: data from the PROWESS study	Laterre, PF; Garber, G; Levy, H; Wunderink, R; Kinasewitz, GT; Sollet, JP; Maki, DG; Bates, B; Yan, SC; Dhainaut, JF	Critical care medicine	2005	Study unrelevant to the review
Fas ligand expression in metastatic renal cell carcinoma during interleukin-2 based immunotherapy: no in vivo effect of Fas ligand tumor counterattack	Donskov, F; von der Maase, H; Marcussen, N; Hamilton-Dutoit, S; Madsen, HH; Jensen, JJ; Hokland, M	Clinical cancer research	2004	Study unrelevant to the review
Nutritional status of patients hospitalised in Poland	Dzieniszewski, J; Jarosz, M; Szczygiel, B; Dlugosz, J; Marlicz, K; Linke, K; Lachowicz, A; Ryzko-Skiba, M; Orzeszko, M	European journal of clinical nutrition	2005	Study unrelevant to the review
If HIV prevention works, why are rates of high-risk sexual behavior increasing among MSM?	Elford, J; Hart, G	AIDS education and prevention	2003	Study unrelevant to the review
No physical activity x CETP 1b.-629 interaction effects on lipid profile	Bernstein, MS; Costanza, MC; James, RW; Morris, MA; Cambien, F; Raoux, S; Morabia, A	Medicine and science in sports and exercise	2003	Study unrelevant to the review
Management of Anemia of Chronic Disease in Patients with the Human Immunodeficiency Virus	Brokering, KL; Qaqish, RB	Pharmacotherapy	2003	Study unrelevant to the review
Retinal nerve fiber layer analysis for the diagnosis and management of glaucoma		TEC bulletin (Online)	2003	Study unrelevant to the review
Cost-effectiveness of flexible intensive insulin management to enable dietary freedom in people with Type 1 diabetes in the UK	Shearer, A; Bagust, A; Sanderson, D; Heller, S; Roberts, S	Diabetic medicine	2004	Study unrelevant to the review
Serum osteoprotegerin and its ligand in Paget's disease of bone: relationship to disease activity and effect of treatment with bisphosphonates	Alvarez, L; Peris, P; Guanabens, N; Vidal, S; Ros, I; Pons, F; Filella, X; Monegal, A; Munoz-Gomez, J; Ballesta, AM	Arthritis and rheumatism	2003	Study unrelevant to the review
Platelet glycoprotein IIb/IIIa inhibitors during percutaneous coronary interventions: a pharmacological and clinical review	Anne, G; Gruberg, L	Expert opinion on pharmacotherapy	2004	Study unrelevant to the review
Long-term treatment with the NO-donor molsidomine reduces circulating ICAM-1 levels in patients with stable angina	Van Hove, C; Carreer-Bruhwyler, F; Geczy, J; Herman, AG	Atherosclerosis	2005	Study unrelevant to the review
Inflammation and reduced albumin synthesis associated with stable decline in serum albumin in hemodialysis patients	Kaysen, GA; Dubin, JA; M√ºller, HG; Rosales, L; Levin, NW; Mitch, WE	Kidney international	2004	Study unrelevant to the review
Two phase I studies of low dose recombinant human IL-12 with Melan-A and influenza peptides in subjects with advanced malignant melanoma	Cebon, J; Jager, E; Shackleton, MJ; Gibbs, P; Davis, ID; Hopkins, W; Gibbs, S; Chen, Q; Karbach, J; Jackson, H; MacGregor, DP; Sturrock, S; Vaughan, H; Maraskovsky, E; Neumann, A; Hoffman, E; Sherman, ML; Knuth, A	Cancer immunity	2003	Study unrelevant to the review
Computerized knowledge management in diabetes care	Balas, EA; Krishna, S; Kretschmer, RA; Cheek, TR; Lobach, DF; Boren, SA	Medical care	2004	Study unrelevant to the review
Rationale for a follow-up study focusing on economic productivity	Martorell, R; Behrman, JR; Flores, R; Stein, AD	Food and nutrition bulletin	2005	Study unrelevant to the review
Development and use of alefacept to treat psoriasis	Krueger, GG; Callis, KP	Journal of the American Academy of Dermatology	2003	Study unrelevant to the review
Efficacy and safety of tumor necrosis factor antagonists in Crohn's disease: overview of randomized clinical studies	Hanauer, SB	Reviews in gastroenterological disorders	2004	Study unrelevant to the review
Vaccination of Cancer Patients Against Telomerase Induces Functional Antitumor CD8+ T Lymphocytes	Vonderheide, RH; Domchek, SM; Schultze, JL; George, DJ; Hoar, KM; Chen, DY; Stephans, KF; Masutomi, K; Loda, M; Xia, Z; Anderson, KS; Hahn, WC; Nadler, LM	Clinical cancer research	2004	Study unrelevant to the review
Obesity prevention: a proposed framework for translating evidence into action	Swinburn, B; Gill, T; Kumanyika, S	Obesity reviews	2005	Study unrelevant to the review
Cross-trial networking in AML: a step forward rather than corner cutting	Buchner, T; Dohner, H; Ehninger, G; Ganser, A; Niederwieser, D; Hasford, J	Leukemia research	2004	Study unrelevant to the review
Can we reduce mortality in sepsis?	Chehab, MS	Saudi medical journal	2004	Study unrelevant to the review
Rapid, estrogen receptor-mediated signaling: why is the endothelium so special?	Kim, KH; Bender, JR	Science's STKE : signal transduction knowledge environment	2005	Study unrelevant to the review
L-carnitine		Medical letter on drugs and therapeutics	2004	Study unrelevant to the review
The case for integrating behavior change, client-centered practice and other evidence-based models into geriatric care management	Hackstaff, L; Davis, C; Katz, L	Social work in health care	2004	Study unrelevant to the review
Demonstration of a hyperglycemia-driven pathogenic abnormality of copper homeostasis in diabetes and its reversibility by selective chelation: quantitative comparisons between the biology of copper and eight other nutritionally essential elements in normal and diabetic individuals	Cooper, GJ; Chan, YK; Dissanayake, AM; Leahy, FE; Keogh, GF; Frampton, CM; Gamble, GD; Brunton, DH; Baker, JR; Poppitt, SD	Diabetes	2005	Study unrelevant to the review
Abandoned therapies and unpublished trials in rheumatoid arthritis	Keystone, EC	Current opinion in rheumatology	2003	Study unrelevant to the review
Phase II trial of the antiangiogenic agent IM862 in metastatic renal cell carcinoma	Deplanque, G; Madhusudan, S; Jones, PH; Wellmann, S; Christodoulos, K; Talbot, DC; Ganesan, TS; Blann, A; Harris, AL	British journal of cancer	2004	Study unrelevant to the review
A phase I study of 9-aminocamptothecin as a colloidal dispersion formulation given as a fortnightly 72-h infusion	Leguizamo, J; Quinn, M; Takimoto, CH; Liang, MD; Ismail, AS; Pang, J; Dahut, W; Grem, JL	Cancer chemotherapy and pharmacology	2003	Study unrelevant to the review
Clinical update on alefacept: consideration for use in patients with psoriasis	Gade, JN	Journal of managed care pharmacy	2004	Study unrelevant to the review
What Is a "Mood Stabilizer"? An Evidence-Based Response	Bauer, MS; Mitchner, L	American journal of psychiatry	2004	Study unrelevant to the review
Homocysteine and cardiovascular disease: a review of current recommendations for screening and treatment	Chamberlain, KL	Journal of the American Academy of Nurse Practitioners	2005	Study unrelevant to the review
An increase in the absolute count of CD56dimCD16+CD69+ NK cells in the peripheral blood is associated with a poorer IVF treatment and pregnancy outcome	Thum, MY; Bhaskaran, S; Abdalla, HI; Ford, B; Sumar, N; Shehata, H; Bansal, AS	Human reproduction (Oxford, England)	2004	Study unrelevant to the review
Evidence-based medicine: watching out for its friends	Brody, H; Miller, FG; Bogdan-Lovis, E	Perspectives in biology and medicine	2005	Study unrelevant to the review
Effect of Awareness of a Randomized Controlled Trial on Use of Experimental Therapy	Clark, WF; Garg, AX; Blake, PG; Rock, GA; Heidenheim, AP; Sackett, DL	JAMA	2003	Study unrelevant to the review
Inhaled nitric oxide treatment of patients with pulmonary tuberculosis evidenced by positive sputum smears	Long, R; Jones, R; Talbot, J; Mayers, I; Barrie, J; Hoskinson, M; Light, B	Antimicrobial agents and chemotherapy	2005	Study unrelevant to the review
Treatment of congestive heart failure a neuroendocrine disorder	Martin, MW	Journal of small animal practice	2003	Study unrelevant to the review
An algorithmic computerised order entry approach to assist in the prescribing of new therapeutic agents: case study of activated protein C at an academic medical centre	Fischer, MA; Lilly, CM; Churchill, WW; Baden, LR; Avorn, J	Drug safety	2004	Study unrelevant to the review
Iodine nutritional status of school children in a rural area of Howrah district in the Gangetic West Bengal	Chandra, AK; Tripathy, S; Lahari, D; Mukhopadhyay, S	Indian journal of physiology and pharmacology	2004	Study unrelevant to the review
The evidence is changing, but will the practice?	Kennedy, MS	American journal of nursing	2005	Study unrelevant to the review
Efalizumab	Wellington, K; Perry, CM	American journal of clinical dermatology	2005	Study unrelevant to the review
Etanercept: a review of its use in the management of plaque psoriasis and psoriatic arthritis	Goldsmith, DR; Wagstaff, AJ	American journal of clinical dermatology	2005	Study unrelevant to the review
N-of-1 randomized controlled trials: an opportunity for complementary and alternative medicine evaluation	Johnston, BC; Mills, E	Journal of alternative and complementary medicine (New York, N.Y.)	2004	Study unrelevant to the review
Alemtuzumab for B-cell chronic lymphocytic leukemia	Hadj Tahar, A	Issues in emerging health technologies	2005	Study unrelevant to the review
Interaction of dietary calcium and protein in bone health in humans	Dawson-Hughes, B	Journal of nutrition	2003	Study unrelevant to the review
Patient- versus physician-reported outcomes in rheumatoid arthritis patients treated with recombinant interleukin-1 receptor antagonist (anakinra) therapy	Cohen, SB; Strand, V; Aguilar, D; Ofman, JJ	Rheumatology (Oxford, England)	2004	Study unrelevant to the review
High prepregnancy BMI increases the risk of postpartum anemia	Bodnar, LM; Siega-Riz, AM; Cogswell, ME	Obesity research	2004	Study unrelevant to the review
Administration of C1 inhibitor reduces neutrophil activation in patients with sepsis	Zeerleder, S; Caliezi, C; Van Mierlo, G; Eerenberg-Belmer, A; Sulzer, I; Hack, CE; Wuillemin, WA	Clinical and diagnostic laboratory immunology	2003	Study unrelevant to the review
Is there any future for tumor necrosis factor antagonists in chronic heart failure?	Feldman, AM; McTiernan, C	American journal of cardiovascular drugs	2004	Study unrelevant to the review
Grade 4 Events Are as Important as AIDS Events in the Era of HAART	Reisler, RB; Han, C; Burman, WJ; Tedaldi, EM; Neaton, JD	Journal of acquired immune deficiency syndromes (1999)	2003	Study unrelevant to the review
Treating severe sepsis with drotrecogin alfa (activated)	Wyncoll, D	Hospital medicine (London, England : 1998)	2003	Study unrelevant to the review
Differential prevalence of anti-heparin-PF4 immunoglobulin subtypes in patients treated with clivarin and heparin: implications in the HIT pathogenesis	Ahmad, S; Untch, B; Haas, S; Hoppensteadt, DA; Misselwitz, F; Messmore, HL; Walenga, JM; Fareed, J	Molecular and cellular biochemistry	2004	Study unrelevant to the review
Initiating highly active antiretroviral therapy and continuity of HIV care: the impact of incarceration and prison release on adherence and HIV treatment outcomes	Palepu, A; Tyndall, MW; Chan, K; Wood, E; Montaner, JS; Hogg, RS	Antiviral therapy	2004	Study unrelevant to the review
An investigation of fetal, postnatal and childhood growth with insulin-like growth factor I and binding protein 3 in adulthood	Ben-Shlomo, Y; Holly, J; McCarthy, A; Savage, P; Davies, D; Gunnell, D; Davey Smith, G	Clinical endocrinology	2003	Study unrelevant to the review
Therapy strategies for multiple myeloma: current status	Gisslinger, H; Kees, M	Wiener klinische Wochenschrift	2003	Study unrelevant to the review
The cost-effectiveness of weekly epoetin alfa relative to weekly darbepoetin alfa in patients with chemotherapy-induced anemia	Ben-Hamadi, R; Duh, MS; Aggarwal, J; Henckler, A; McKenzie, RS; Tak Piech, C	Current medical research and opinion	2005	Study unrelevant to the review
IA-2 antibody prevalence and risk assessment of early insulin requirement in subjects presenting with type 2 diabetes (UKPDS 71)	Bottazzo, GF; Bosi, E; Cull, CA; Bonifacio, E; Locatelli, M; Zimmet, P; MacKay, IR; Holman, RR	Diabetologia	2005	Study unrelevant to the review
Randomised, double-blind, placebo-controlled parallel group study of P54FP for the treatment of dogs with osteoarthritis	Innes, JF; Fuller, CJ; Grover, ER; Kelly, AL; Burn, JF	Veterinary record	2003	Study unrelevant to the review
Alefacept (Amevive) for treatment of psoriasis		Medical letter on drugs and therapeutics	2003	Study unrelevant to the review
Clopidogrel in acute coronary heart disease	Din, JN; Fox, KA	American heart hospital journal	2005	Study unrelevant to the review
Striving for evidence in e-health evaluation: lessons from health technology assessment	Gagnon, MP; Scott, RE	Journal of telemedicine and telecare	2005	Study unrelevant to the review
A phase II trial of neoadjuvant docetaxel and capecitabine for locally advanced breast cancer	Lebowitz, PF; Eng-Wong, J; Swain, SM; Berman, A; Merino, MJ; Chow, CK; Venzon, D; Zia, F; Danforth, D; Liu, E; Zujewski, J	Clinical cancer research	2004	Study unrelevant to the review
Connections between psoriasis and Crohn's disease	Najarian, DJ; Gottlieb, AB	Journal of the American Academy of Dermatology	2003	Study unrelevant to the review
Immunotherapy today: the story of a vaccine	Morton, DL	Journal of drugs in dermatology	2005	Study unrelevant to the review
Evidence-based practice for fatigue management in adults with cancer: exercise as an intervention	Stricker, CT; Drake, D; Hoyer, KA; Mock, V	Oncology nursing forum	2004	Study unrelevant to the review
Antithrombotic and thrombolytic therapy for ischemic stroke: the Seventh ACCP Conference on Antithrombotic and Thrombolytic Therapy	Albers, GW; Amarenco, P; Easton, JD; Sacco, RL; Teal, P	Chest	2004	Study unrelevant to the review
Evidence-based recommendations for best practices in weight loss surgery	Blackburn, GL; Hu, FB; Harvey, AM	Obesity research	2005	Study unrelevant to the review
Temozolomide pharmacodynamics in patients with metastatic melanoma: DNA damage and activity of repair enzymes O6-alkylguanine alkyltransferase and poly(ADP-ribose) polymerase-1	Plummer, ER; Middleton, MR; Jones, C; Olsen, A; Hickson, I; McHugh, P; Margison, GP; McGown, G; Thorncroft, M; Watson, AJ; Boddy, AV; Calvert, AH; Harris, AL; Newell, DR; Curtin, NJ	Clinical cancer research	2005	Study unrelevant to the review
Phase I pharmacokinetic-pharmacodynamic study of 17-(allylamino)-17-demethoxygeldanamycin (17AAG, NSC 330507), a novel inhibitor of heat shock protein 90, in patients with refractory advanced cancers	Ramanathan, RK; Trump, DL; Eiseman, JL; Belani, CP; Agarwala, SS; Zuhowski, EG; Lan, J; Potter, DM; Ivy, SP; Ramalingam, S; Brufsky, AM; Wong, MK; Tutchko, S; Egorin, MJ	Clinical cancer research	2005	Study unrelevant to the review
Potential oxidative stress in children with chronic constipation	Zhou, JF; Lou, JG; Zhou, SL; Wang, JY	World journal of gastroenterology	2005	Study unrelevant to the review
Does iron-deficiency anemia affect child development?	Grantham-McGregor, S	Pediatrics	2003	Study unrelevant to the review
Equipoise in the Enhanced Supression of the Platelet IIb/IIIa Receptor with Integrilin Trial (ESPRIT): a critical appraisal	Mann, H; London, AJ; Mann, J	Clinical trials (London, England)	2005	Study unrelevant to the review
Bone status of Indian women from a low-income group and its relationship to the nutritional status	Shatrugna, V; Kulkarni, B; Kumar, PA; Rani, KU; Balakrishna, N	Osteoporosis international	2005	Study unrelevant to the review
Treatment options for newly diagnosed patients with chronic lymphocytic leukemia	Erba, HP	Current hematology reports	2004	Study unrelevant to the review
Fortuitous phenomena: on complexity, pragmatic randomised controlled trials, and knowledge for evidence-based practice	Thompson, C	Worldviews on evidence-based nursing / Sigma Theta Tau International, Honor Society of Nursing	2004	Study unrelevant to the review
Evidence review on older people's views and experiences of falls prevention strategies	McInnes, E; Askie, L	Worldviews on evidence-based nursing / Sigma Theta Tau International, Honor Society of Nursing	2004	Study unrelevant to the review
Morphological changes in tumour type after radiotherapy are accompanied by changes in gene expression profile but not in clinical behaviour	Nagtegaal, I; Gaspar, C; Marijnen, C; van de Velde, C; Fodde, R; van Krieken, H	Journal of pathology	2004	Study unrelevant to the review
Pharmacokinetics and dosimetry studies for optimization of anti-carcinoembryonic antigen x anti-hapten bispecific antibody-mediated pretargeting of iodine-131-labeled hapten in a phase I radioimmunotherapy trial	Kraeber-Bod√©r√©, F; Faivre-Chauvet, A; Ferrer, L; Vuillez, JP; Brard, PY; Rousseau, C; Resche, I; Devillers, A; Laffont, S; Bardi√®s, M; Chang, K; Sharkey, RM; Goldenberg, DM; Chatal, JF; Barbet, J	Clinical cancer research	2003	Study unrelevant to the review
Impact of Quality Improvement Efforts on Race and Sex Disparities in Hemodialysis	Sehgal, AR	JAMA	2003	Study unrelevant to the review
Effects of all-trans retinoic acid or chemotherapy on the molecular regulation of systemic blood coagulation and fibrinolysis in patients with acute promyelocytic leukemia	Tallman, MS; Lefebvre, P; Baine, RM; Shoji, M; Cohen, I; Green, D; Kwaan, HC; Paietta, E; Rickles, FR	Journal of thrombosis and haemostasis : JTH	2004	Study unrelevant to the review
Atlizumab: treatment of rheumatoid arthritis treatment of lymphoma treatment of IBD treatment of multiple myeloma	Sorbera, LA; Bayes, M	Drugs of the future	2003	Study unrelevant to the review
Strontium ranelate: treatment and prevention of osteoporosis bone resorption inhibitor bone formation stimulant	Sorbera, LA; Castaner, J; Leeson, PA; Bayes, M	Drugs of the future	2003	Study unrelevant to the review
Growth hormone replacement therapy and insulin sensitivity	Svensson, J; Bengtsson, BA	Journal of clinical endocrinology and metabolism	2003	Study unrelevant to the review
Local administration of granulocyte/macrophage colony-stimulating factor increases the number and activation state of dendritic cells in the sentinel lymph node of early-stage melanoma	Vuylsteke, RJ; Molenkamp, BG; Gietema, HA; van Leeuwen, PA; Wijnands, PG; Vos, W; van Diest, PJ; Scheper, RJ; Meijer, S; de Gruijl, TD	Cancer research	2004	Study unrelevant to the review
Targeting cyclooxygenase-2 in recurrent non-small cell lung cancer: a phase II trial of celecoxib and docetaxel	Csiki, I; Morrow, JD; Sandler, A; Shyr, Y; Oates, J; Williams, MK; Dang, T; Carbone, DP; Johnson, DH	Clinical cancer research	2005	Study unrelevant to the review
Current and future directions in the treatment of metastatic malignant melanoma	Baron, JM; Heise, R; Merk, HF; Abuzahra, F	Current medicinal chemistry. Anti-cancer agents	2003	Study unrelevant to the review
Safety, Pharmacokinetics, and Pharmacodynamics of Drotrecogin Alfa (Activated) in Children with Severe Sepsis	Weiss, KD	Pediatrics	2004	Study unrelevant to the review
Vitamin E and the oxidative stress of exercise	Jackson, MJ; Khassaf, M; Vasilaki, A; McArdle, F; McArdle, A	Annals of the New York Academy of Sciences	2004	Study unrelevant to the review
Counterpoint: the case against adjuvant high-dose interferon-alpha for melanoma patients	Chapman, PB	Journal of the National Comprehensive Cancer Network : JNCCN	2004	Study unrelevant to the review
The role of the DA1 receptor agonist fenoldopam in the management of critically ill, transplant, and hypertensive patients	Mathur, VS	Reviews in cardiovascular medicine	2003	Study unrelevant to the review
Skin-lightening products revisited	Petit, L; Pierard, GE	International journal of cosmetic science	2003	Study unrelevant to the review
American pain society pain questionnaire and other pain measures in the assessment of osteoarthritis pain: a pooled analysis of three celecoxib pivotal studies	Moskowitz, RW; Sunshine, A; Brugger, A; Lefkowith, JB; Zhao, WW; Geis, GS	American journal of therapeutics	2003	Study unrelevant to the review
The challenges of systematically reviewing public health interventions	Jackson, N; Waters, E	Journal of public health (Oxford, England)	2004	Study unrelevant to the review
Addition of rosiglitazone to metformin is most effective in obese, insulin-resistant patients with type 2 diabetes	Jones, TA; Sautter, M; Van Gaal, LF; Jones, NP	Diabetes, obesity & metabolism	2003	Study unrelevant to the review
Nitric oxide in HIV-1 perinatally infected children treated with highly active antiretroviral therapy	Chiappini, E; Galli, L; Azzari, C; de Martino, M	The lancet. Infectious diseases	2003	Study unrelevant to the review
The use of growth factors and cytokines to treat opportunistic infections in HIV-1 disease	Jaworowski, A; Maslin, CL; Wesselingh, SL	Sexual health	2004	Study unrelevant to the review
A new direction for ultrasound therapy in sports medicine	Warden, SJ	Sports medicine (Auckland, N.Z.)	2003	Study unrelevant to the review
Is the increasing use of evidence-based pharmacotherapy causing the renaissance of complementary medicine?	Vozeh, S	British journal of clinical pharmacology	2003	Study unrelevant to the review
Should active management of the third stage of labor be routine?	Nothnagle, M; Taylor, JS	American family physician	2003	Study unrelevant to the review
New Insights into Erythropoietin and Epoetin Alfa: mechanisms of Action, Target Tissues, and Clinical Applications	Weiss, MJ	Oncologist	2003	Study unrelevant to the review
Relation of clinical type to the content of malondialdehyde and the activity of copper/zinc superoxide dismutase in patients with familial amyotrophic lateral sclerosis and their family members	Wang, J; Luo, J-F; Liang, X-L	Chinese journal of clinical rehabilitation	2004	Study unrelevant to the review
Advancing therapy for chronic lymphocytic leukemia--the role of rituximab	Hillmen, P	Seminars in oncology	2004	Study unrelevant to the review
Addition of cladribine to induction/consolidation regimen does not impair peripheral blood stem cell mobilization and bone marrow harvest for autotransplantation in acute myeloid leukemia patients	Holowiecki, J; Grosicki, S; Sadus-Wojciechowska, M; Kachel, L; Hellmann, A; Mital, A; Skotnicki, AB; Piatkowska-Jakubas, B; Jedrzejczak, WW; Paluszewska, M; Wach, M; Marianska, B; Wrzesien-Kus, A; Krawczyk-Kulis, M; Wojnar, J	Transplantation proceedings	2005	Study unrelevant to the review
Effects of pentosan polysulfate in osteoarthritis of the knee: a randomized, double-blind, placebo-controlled pilot study	Ghosh, P; Edelman, J; March, L; Smith, M	Current therapeutic research, clinical and experimental	2005	Study unrelevant to the review
Comparison of preemptive analgesic effects of a single dose of nonopioid analgesics for pain management after ambulatory surgery: a prospective, randomized, single-blind studyin Turkish patients	Sener, M; Ozgur Pektas, Z; Yilmaz, I; Turkoz, A; Uckan, S; Donmez, A; Arslan, G	Current therapeutic research, clinical and experimental	2005	Study unrelevant to the review
Melanoma: is immunotherapy of benefit?	Faries, MB; Morton, DL	Advances in surgery	2003	Study unrelevant to the review
Empowering primary care to tackle the obesity epidemic: the Counterweight programme	McQuigg, M; Brown, J; Broom, J; Laws, RA; Reckless, JP; Noble, PA; Kumar, S; McCombie, EL; Lean, ME; Lyons, GF; Frost, GS; Quinn, MF; Barth, JH; Haynes, SM; Finer, N; Ross, HM; Hole, DJ	European journal of clinical nutrition	2005	Study unrelevant to the review
Reduction of the individual cancer risk by physical exercise	Willer, A	Onkologie	2003	Study unrelevant to the review
Treatment effects of drotrecogin alfa (activated) in patients with severe sepsis with or without overt disseminated intravascular coagulation	Dhainaut, JF; Yan, SB; Joyce, DE; Pettila, V; Basson, B; Brandt, JT	Journal of thrombosis and haemostasis : JTH	2004	Study unrelevant to the review
Benefit/risk profile of drotrecogin alfa (activated) in surgical patients with severe sepsis	Barie, PS; Williams, MD; McCollam, JS; Bates, BM; Qualy, RL; Lowry, SF	American journal of surgery	2004	Study unrelevant to the review
Safety assessment of drotrecogin alfa (activated) in the treatment of adult patients with severe sepsis	Bernard, GR; Macias, WL; Joyce, DE; Williams, MD; Bailey, J; Vincent, JL	Critical care (London, England)	2003	Study unrelevant to the review
Changes in the isoprenoid pathway with transcendental meditation and Reiki healing practices in seizure disorder	A, RK; Kurup, PA	Neurology India	2003	Study unrelevant to the review
Variation in catechol-O-methyltransferase val158 met genotype associated with schizotypy but not cognition: a population study in 543 young men	Stefanis, NC; Van Os, J; Avramopoulos, D; Smyrnis, N; Evdokimidis, I; Hantoumi, I; Stefanis, CN	Biological psychiatry	2004	Study unrelevant to the review
Art therapy as an adjunctive treatment in severe mental illness: a randomised controlled evaluation	ISRCTN47719261,	https://trialsearch.who.int/Trial2.aspx?TrialID=ISRCTN47719261	2004	Study unrelevant to the review
Assessment of the obese patient	Kushner, RF; Roth, JL	Endocrinology and metabolism clinics of North America	2003	Study unrelevant to the review
THE EFFECT OF MILNACIPRAN 100MG BID ON SENSITIVITY TO STIMULUS-EVOKED PAIN IN PATIENTS WITH FIBROMYALGIA: a FMRI NEUROIMAGING STUDY - N/A	EUCTR2004-004249-16-SE,	https://trialsearch.who.int/Trial2.aspx?TrialID=EUCTR2004-004249-16-SE	2005	Study unrelevant to the review
Effect of Zobo drink (Hibiscus sabdariffa water extract) on the Pharmacokinetics of Acetaminophen in Human Volunteers	Kolawole, JA; Maduenyi, A	European journal of drug metabolism and pharmacokinetics	2004	Study unrelevant to the review
Acute Candesartan Cilexetil Outcomes Stroke Trial	ISRCTN76657275,	https://trialsearch.who.int/Trial2.aspx?TrialID=ISRCTN76657275	2005	Study unrelevant to the review
Physical activity and television viewing in relation to risk of undiagnosed abnormal glucose metabolism in adults	Dunstan, DW; Salmon, J; Owen, N; Armstrong, T; Zimmet, PZ; Welborn, TA; Cameron, AJ; Dwyer, T; Jolley, D; Shaw, JE	Diabetes care	2004	Study unrelevant to the review
Obesity and type 2 diabetes	Maggio, CA; Pi-Sunyer, FX	Endocrinology and metabolism clinics of North America	2003	Study unrelevant to the review
A single bisphosphonate infusion is associated with improved functional capacity in elderly subjects with primary hyperparathyroidism	Ammann, P; Herter-Clavel, C; Lubrano, A; Rizzoli, R	Aging clinical and experimental research	2003	Study unrelevant to the review
A randomized, phase III, double blind, active-controlled, two-armed, multi-center study on efficacy and safety of once-daily oxcarbazepine (-modified release formulation) versus twice-daily oxcarbazepine (Timox¬Æ) in 300 patients with partial onset epilepsy - OXC retard	EUCTR2004-002260-25-AT,	https://trialsearch.who.int/Trial2.aspx?TrialID=EUCTR2004-002260-25-AT	2005	Study unrelevant to the review
Quality of Life following Adherence Therapy for People Disabled by Schizophrenia and their Carers	ISRCTN01816159,	https://trialsearch.who.int/Trial2.aspx?TrialID=ISRCTN01816159	2003	Study unrelevant to the review
Effect of the ultraviolet blood irradiation and oxygenation on the function of red blood cell membrane pump in patients with acute brain infarction	Mao, C; Wang, J-Q; Ma, K-F; Wang, S-Q	Chinese journal of clinical rehabilitation	2004	Study unrelevant to the review
Case report: clonidine withdrawal after atypically high-dose maintenance treatment	McDonald, CA; Guttinger, R; Joyce, D	Journal of paediatrics and child health	2005	Study unrelevant to the review
Pentasa¬Æ Once Daily In Ulcerative colitis for Maintenance of remission: PODIUM An International multi-centre investigator blinded randomised controlled study of Pentasa ¬Æ Sachet comparing one gram twice with two gram once daily - PODIUM	EUCTR2004-004565-15-CZ,	https://trialsearch.who.int/Trial2.aspx?TrialID=EUCTR2004-004565-15-CZ	2005	Study unrelevant to the review
Reduction of surgical stress by prevention of perioperative starvation	ISRCTN89225485,	https://trialsearch.who.int/Trial2.aspx?TrialID=ISRCTN89225485	2005	Study unrelevant to the review
EVALUATION OF THE 24-HOUR TROUGH FEV1 FOLLOWING 7 DAYS OF DOSING WITH CHF4226 2¬µg ONCE DAILY. A MULTICENTER, DOUBLE-BLIND, DOUBLE-DUMMY, RANDOMISED, PARALLEL GROUP, PLACEBO AND ACTIVE (FORMOTEROL 12¬µg B.I.D.) CONTROLLED STUDY FOLLOWED BY A 3-WEEK OPEN LABEL EXTENSION (TO EITHER CHF4226 2¬µg Q.D. OR FORMOTEROL 12¬µg B.I.D. IN A 2: 1 RATIO) FOR THE EVALUATION OF SAFETY AND TOLERABILITY	EUCTR2005-002195-15-GB,	https://trialsearch.who.int/Trial2.aspx?TrialID=EUCTR2005-002195-15-GB	2005	Study unrelevant to the review
Statin administration before percutaneous coronary intervention	Briguori, C; Colombo, A; Airoldi, F; Longanella, W; Ricciardelli, B	Cardiology review	2005	Study unrelevant to the review
A Phase III, randomised, double-blind, placebo-controlled, multicentre, parallel group study to compare the efficacy and safety of GW873140 400mg BID in combination with a ritonavir-containing optimised background therapy (OBT) regimen versus placebo plus OBT over 48 weeks in HIV-1 infected, treatment-experienced subjects with drug-resistant CCR5-tropic virus	EUCTR2005-001247-39-AT,	https://trialsearch.who.int/Trial2.aspx?TrialID=EUCTR2005-001247-39-AT	2005	Study unrelevant to the review
The psychological effects of exercise therapy in clinically obese children	ISRCTN83888112,	https://trialsearch.who.int/Trial2.aspx?TrialID=ISRCTN83888112	2005	Study unrelevant to the review
B cells in rheumatoid arthritis: from hypothesis to the clinic	Keystone, EC	Rheumatology (Oxford, England)	2005	Study unrelevant to the review
Whiplash-associated disorders impairment rating: neck disability index score according to severity of MRI findings of ligaments and membranes in the upper cervical spine	Kaale, BR; Krakenes, J; Albrektsen, G; Wester, K	Journal of neurotrauma	2005	Study unrelevant to the review
Reproducibility, validity, and responsiveness to change of a short questionnaire for measuring fruit and vegetable intake	Bogers, RP; Van Assema, P; Kester, AD; Westerterp, KR; Dagnelie, PC	American journal of epidemiology	2004	Study unrelevant to the review
What is the best way to help caregivers in cancer and palliative care? A systematic literature review of interventions and their effectiveness	Harding, R; Higginson, IJ	Palliative medicine	2003	Study unrelevant to the review
A randomised, controlled with placebo, double blind, double dummy, parallel group study on the therapeutic efficacy and safety of Beclomethasone dipropionate (BDP) in the treatment of patients with post-active Crohn‚Äôs Ileitis with remission induced by a course of systemic steroid - N/A	EUCTR2004-001109-81-CZ,	https://trialsearch.who.int/Trial2.aspx?TrialID=EUCTR2004-001109-81-CZ	2004	Study unrelevant to the review
An evaluation of a model system for active prevention in the general dental service	ISRCTN88646311,	https://trialsearch.who.int/Trial2.aspx?TrialID=ISRCTN88646311	2004	Study unrelevant to the review
World Cancer Research Fund global network expert report - "Food, nutrition, and the prevention of cancer: a global perspective"	Wiseman, M	Oncology forum	2003	Study unrelevant to the review
Overactive bladder: treatment options for the aging woman	Park, SH; Davila, GW	International journal of fertility and women's medicine	2005	Study unrelevant to the review
A randomized, double-blind, placebo-controlled, parallel group study of the safety and reduction of signs and symptoms during treatment with MRA versus placebo, in combination with traditional DMARD therapy in patients with moderate to severe active rheumatoid arthritis and an inadequate response to current DMARD therapy	EUCTR2004-005210-37-CZ,	https://trialsearch.who.int/Trial2.aspx?TrialID=EUCTR2004-005210-37-CZ	2005	Study unrelevant to the review
Female urinary incontinence: what the epidemiologic data tell us	Mallett, VT	International journal of fertility and women's medicine	2005	Study unrelevant to the review
Equipoise: a case study of the views of clinicians involved in two neonatal trials	Garcia, J; Elbourne, D; Snowdon, C	Clinical trials (London, England)	2004	Study unrelevant to the review
Rofecoxib and nimesulide differ in speed and magnitude of their antinociceptive effect: a randomized double-blind crossover neurophysiological study in normal subjects	Casale, R; Balbi, P; Frazzitta, G; Fundaro, C; Ceccherelli, F; Pinna, GD	Pain clinic	2004	Study unrelevant to the review
A case-control study to investigate serological correlates of clinical failure of 23-valent pneumococcal polysaccharide vaccine in HIV-1-infected Ugandan adults	French, N; Moore, M; Haikala, R; Kayhty, H; Gilks, CF	Journal of infectious diseases	2004	Study unrelevant to the review
The Efficacy and Safety of Irbesartan/HCTZ Combination Therapy as First Line Treatment for Patients with Moderate Hypertension	EUCTR2004-000033-11-DE,	https://trialsearch.who.int/Trial2.aspx?TrialID=EUCTR2004-000033-11-DE	2004	Study unrelevant to the review
Effects of physical training on physical performance in institutionalised elderly patients (70+) with multiple diagnoses	Rydwik, E; Frandin, K; Akner, G	Age and ageing	2004	Study unrelevant to the review
Risk of worsening renal function with nesiritide in patients with acutely decompensated heart failure	Sackner-Bernstein, JD; Skopicki, HA; Aaronson, KD	Circulation	2005	Study unrelevant to the review
Immunomodulatory effects of fetal and adult mesenchymal stem cells	Le Blanc, K	Cytotherapy	2003	Study unrelevant to the review
Primary prevention of type 2 diabetes mellitus by lifestyle intervention: implications for health policy	Williamson, DF; Vinicor, F; Bowman, BA	Annals of internal medicine	2004	Study unrelevant to the review
Risks and benefits, advantages and disadvantages of levonorgestrel-releasing contraceptive implants	Sivin, I	Drug safety	2003	Study unrelevant to the review
Behavioral treatment of obesity	Wadden, TA; Butryn, ML	Endocrinology and metabolism clinics of North America	2003	Study unrelevant to the review
INTRAOCULAR BEVACIZUMAB (AVASTIN‚Ñ¢) FOR CENTRAL AND BRANCH RETINAL VEIN OCCLUSION STUDY	EUCTR2005-003288-21-AT,	https://trialsearch.who.int/Trial2.aspx?TrialID=EUCTR2005-003288-21-AT	2005	Study unrelevant to the review
The prognostic significance of plasma interleukin-6 levels in patients with metastatic hormone-refractory prostate cancer: results from cancer and leukemia group B 9480	George, DJ; Halabi, S; Shepard, TF; Sanford, B; Vogelzang, NJ; Small, EJ; Kantoff, PW	Clinical cancer research	2005	Study unrelevant to the review
Development of effective primary care treatment of severe sleep disorders in children with a learning disability; a randomised controlled trial	ISRCTN84194243,	https://trialsearch.who.int/Trial2.aspx?TrialID=ISRCTN84194243	2004	Study unrelevant to the review
Salt intake, cured meat consumption, refrigerator use and stomach cancer incidence: a prospective cohort study (Netherlands)	van den Brandt, PA; Botterweck, AA; Goldbohm, RA	Cancer causes & control	2003	Study unrelevant to the review
Women's Lifestyle Study	ACTRN12605000490673,	https://trialsearch.who.int/Trial2.aspx?TrialID=ACTRN12605000490673	2005	Study unrelevant to the review
Weight gain as a prognostic indicator of therapeutic improvement during acute treatment of schizophrenia with placebo or active antipsychotic	Ascher-Svanum, H; Stensland, MD; Kinon, BJ; Tollefson, GD	Journal of psychopharmacology (Oxford, England)	2005	Study unrelevant to the review
Oxaliplatin with weekly bolus fluorouracil and low-dose leucovorin as first-line therapy for patients with colorectal cancer	Hochster, H; Chachoua, A; Speyer, J; Escalon, J; Zeleniuch-Jacquotte, A; Muggia, F	Journal of clinical oncology	2003	Study unrelevant to the review
Do physiotherapy interventions reduce the incidence of postoperative complications in patients following pulmonary resection via thoracotomy?	ACTRN12605000201673,	https://trialsearch.who.int/Trial2.aspx?TrialID=ACTRN12605000201673	2005	Study unrelevant to the review
Randomised placebo controlled study on the safety and efficacy of a herbal tonic for cessation of smoking - five week pilot study	ACTRN12605000296639,	https://trialsearch.who.int/Trial2.aspx?TrialID=ACTRN12605000296639	2005	Study unrelevant to the review
Indirect comparisons: a novel approach to assessing the effect of anti-HIV drugs	Lundgren, JD; Phillips, AN	BMJ (Clinical research ed.)	2004	Study unrelevant to the review
Theory- and evidence-based intervention to improve adherence to antiretroviral therapy among human immunodeficiency virus (HIV)-infected patients: the AIMS study	ISRCTN97730834,	https://trialsearch.who.int/Trial2.aspx?TrialID=ISRCTN97730834	2005	Study unrelevant to the review
Controlled, Double-Blind, Randomized, Dose-ranging Study of once-daily regimen of BAY59-7939 in the Prevention of VTE in Patients Undergoing Elective Total Hip Replacement-ODIXaHIP-OD Study - ODIXaHIP-OD	EUCTR2004-001341-14-AT,	https://trialsearch.who.int/Trial2.aspx?TrialID=EUCTR2004-001341-14-AT	2004	Study unrelevant to the review
Intervention-related bias in reporting of food intake by fifth-grade children participating in an obesity prevention study	Harnack, L; Himes, JH; Anliker, J; Clay, T; Gittelsohn, J; Jobe, JB; Ring, K; Snyder, P; Thompson, J; Weber, JL	American journal of epidemiology	2004	Study unrelevant to the review
A Phase III Multi‚Äìcenter, Double‚Äìblind, Placebo‚Äìcontrolled, Parallel Group 24‚ÄìWeek Study to Assess the Efficacy and Safety of Two Dose Regimens of Liquid Certolizumab Pegol as Additional Medication to Methotrexate in the Treatment of Signs and Symptoms of Rheumatoid Arthritis and in Prevention of Joint Damage in Patients with Active Rheumatoid Arthritis who have an Incomplete Response to …	EUCTR2005-002326-63-SK,	https://trialsearch.who.int/Trial2.aspx?TrialID=EUCTR2005-002326-63-SK	2005	Study unrelevant to the review
Carvedilol: a review of its use in chronic heart failure	Keating, GM; Jarvis, B	Drugs	2003	Study unrelevant to the review
Antihypertensive medications and weight gain	Mosenkis, A; Townsend, RR	Journal of clinical hypertension (Greenwich, Conn.)	2004	Study unrelevant to the review
Analysis of recent papers in hypertension	Basile, JN	Journal of clinical hypertension (Greenwich, Conn.)	2004	Study unrelevant to the review
Ultra low dose anticoagulation in atrial fibrillation	ISRCTN17465143,	https://trialsearch.who.int/Trial2.aspx?TrialID=ISRCTN17465143	2004	Study unrelevant to the review
A Phase 2b, multi-center, double-blind, placebo-controlled, parallel group dose response study to assess the efficacy and safety of oral UK-390,957 in men with premature ejaculation. - N/A	EUCTR2004-000244-24-SE,	https://trialsearch.who.int/Trial2.aspx?TrialID=EUCTR2004-000244-24-SE	2004	Study unrelevant to the review
Breakthroughs in the management of multiple myeloma	Heffner, LT; Lonial, S	Drugs	2003	Study unrelevant to the review
A randomised, double-blind, placebo-controlled, parallel-group study to investigate the effect of Symbicort¬Æ and Pulmicort¬Æ on HAT and HDAC expression and activity in induced sputum cells obtained from COPD patients	EUCTR2005-003297-13-GB,	https://trialsearch.who.int/Trial2.aspx?TrialID=EUCTR2005-003297-13-GB	2005	Study unrelevant to the review
Linezolid in the treatment of vancomycin-resistant Enterococcus faecium in solid organ transplant recipients: report of a multicenter compassionate-use trial	El-Khoury, J; Fishman, JA	Transplant infectious disease	2003	Study unrelevant to the review
Stage III non-small-cell lung cancer treated with high-dose hyperfractionated radiation therapy and concurrent low-dose daily chemotherapy with or without weekend chemotherapy: retrospective analysis of 301 patients	Jeremic, B; Milicic, B; Dagovic, A; Aleksandrovic, J; Milisavljevic, S	American journal of clinical oncology	2004	Study unrelevant to the review
Selecting an oral contraceptive agent for the treatment of acne in women	Van Vloten, WA; Sigurdsson, V	American journal of clinical dermatology	2004	Study unrelevant to the review
A Phase 2 multi centre, double blind, placebo controlled flexible dose study to assess the efficacy and safety of oral UK-390,957 in men with premature ejaculation. - N/A	EUCTR2004-004150-51-GB,	https://trialsearch.who.int/Trial2.aspx?TrialID=EUCTR2004-004150-51-GB	2005	Study unrelevant to the review
Chromium picolinate for reducing body weight: meta-analysis of randomized trials	Pittler, MH; Stevinson, C; Ernst, E	International journal of obesity and related metabolic disorders	2003	Study unrelevant to the review
The cholesterol-lowering effect of plant sterol-containing beverage in hypercholesterolemic subjects with low cholesterol intake	Shin, M-J; Rim, S-J; Jang, Y; Choi, D; Kang, S-M; Cho, S-Y; Kim, S-S; Kim, DK; Song, K; Chung, N	Nutrition research (New York, N.Y.)	2003	Study unrelevant to the review
The randomized controlled trial in studies using biomarkers	Vineis, P	Biomarkers	2003	Study unrelevant to the review
Factors associated with tuberculin skin test reactivity among HIV-infected people in Bangkok	Hiransuthikul, N; Hanvanich, M; Dore, GJ; Mokkhawes, T; Li, Y; Perriens, J; Kaldor, JM	Southeast Asian journal of tropical medicine and public health	2003	Study unrelevant to the review
Trial of Physiotherapy and Corticosteroid Injections in Lateral Epicondylalgia	ACTRN12605000574640,	https://trialsearch.who.int/Trial2.aspx?TrialID=ACTRN12605000574640	2005	Study unrelevant to the review
Interactions between corticosteroids and beta2-agonists in asthma and chronic obstructive pulmonary disease	Johnson, M	Proceedings of the American Thoracic Society	2004	Study unrelevant to the review
Comparison of latanoprost, bimatoprost, and travoprost		Asian journal of ophthalmology	2003	Study unrelevant to the review
Salmeterol/fluticasone combination in COPD: is together better?	Antoniu, SA; Mititiuc, I	Expert review of pharmacoeconomics & outcomes research	2003	Study unrelevant to the review
Differential recruitment in a cluster randomized trial in primary care: the experience of the UK back pain, exercise, active management and Manipulation (UK BEAM) feasibility study	Farrin, A; Russell, I; Torgerson, D; Underwood, M	Clinical trials (London, England)	2005	Study unrelevant to the review
Study shows donepezil not cost-effective in treatment of AD		Geriatrics & aging	2004	Study unrelevant to the review
Canine mammary gland tumors	Sorenmo, K	Veterinary clinics of North America. Small animal practice	2003	Study unrelevant to the review
SCD30 and neopterin as risk factors of chronic renal transplant rejection: impact of cyclosporine A, tacrolimus, and mycophenolate mofetil	Weimer, R; Susal, C; Yildiz, S; Streller, S; Pelzl, S; Staak, A; Renner, F; Dietrich, H; Daniel, V; Feuring, E; Kamali-Ernst, S; Ernst, W; Padberg, W; Opelz, G	Transplantation proceedings	2005	Study unrelevant to the review
The use of cervical collars following anterior cervical discectomy for radiculopathy or myelopathy	ISRCTN29660674,	https://trialsearch.who.int/Trial2.aspx?TrialID=ISRCTN29660674	2003	Study unrelevant to the review
Treatment intensification based on disease activity parameters or on cartilage breakdown markers in early rheumatoid arthritis	ISRCTN96372677,	https://trialsearch.who.int/Trial2.aspx?TrialID=ISRCTN96372677	2005	Study unrelevant to the review
A phase III, double-blind, randomized study to assess the consistency of the immunogenicity of three consecutive production lots of GlaxoSmithKline Biologicals‚Äô HPV-16/18 VLP/AS04 vaccine administered intramuscularly according to a 0, 1, 6-month schedule in healthy female subjects aged 10 ‚Äì 25 years. - HPV-012, Ext HPV-012 Mth 18, Ext HPV-012 Mth 24, Ext HPV-012 Mth 36, Ext HPV-012 Mth 48	EUCTR2004-001173-26-FI,	https://trialsearch.who.int/Trial2.aspx?TrialID=EUCTR2004-001173-26-FI	2004	Study unrelevant to the review
Fad diets and obesity--Part IV: low-carbohydrate vs. low-fat diets	Moyad, MA	Urologic nursing	2005	Study unrelevant to the review
The influence of magnesium ascorbyl phosphate on moisturization of stratum corneum	Varvaresou, A; Tsirivas, E; Tsaoula, E; Protopapa, E	Review of clinical pharmacology and pharmacokinetics, international edition	2005	Study unrelevant to the review
A PHASE 2b, RANDOMIZED, MULTI-CENTER, ACTIVE-CONTROLLED, OPEN-LABEL STUDY TO EVALUATE THE EFFICACY AND SAFETY OF ALBUFERON (RECOMBINANT HUMAN ALBUMIN-INTERFERON ALFA FUSION PROTEIN) IN COMBINATION WITH RIBAVIRIN IN INTERFERON ALFA NAIVE SUBJECTS WITH CHRONIC HEPATITIS C GENOTYPE 1	EUCTR2005-000867-24-DE,	https://trialsearch.who.int/Trial2.aspx?TrialID=EUCTR2005-000867-24-DE	2005	Study unrelevant to the review
Vitamin D supplementation in older women	Greenspan, SL; Resnick, NM; Parker, RA	Journals of gerontology. Series A, Biological sciences and medical sciences	2005	Study unrelevant to the review
A response to the points by Manton and Williamson	Lakdawalla, D; Bhattacharya, J; Goldman, DP	Medical care	2003	Study unrelevant to the review
Neuroendocrine (HPA axis) and clinical correlates during fluvoxamine and amitriptyline treatment	Rota, E; Broda, R; Cangemi, L; Migliaretti, G; Paccotti, P; Rosso, C; Torre, E; Zeppegno, P; Portaleone, P	Psychiatry research	2005	Study unrelevant to the review
A study to assess the efficacy of a combination of natural plant extracts in natural colds	EUCTR2005-005207-42-GB,	https://trialsearch.who.int/Trial2.aspx?TrialID=EUCTR2005-005207-42-GB	2005	Study unrelevant to the review
Recruitment strategies for a home-based physical activity intervention for breast cancer patients	Pinto, BM; Trunzo, JJ; Rabin, C; Cady, B; Fenton, MA; Herman, A; Legare, R; Sikov, W	Journal of clinical psychology in medical settings	2004	Study unrelevant to the review
A multicenter, randomized, double-blind, placebo-controlled, ascending dose, parallel group study exploring effects of SLV308 up to 42 mg/day administered as an adjunctive therapy to l-dopa in patients with advanced stage Parkinson‚Äôs disease	EUCTR2005-002432-10-MT,	https://trialsearch.who.int/Trial2.aspx?TrialID=EUCTR2005-002432-10-MT	2005	Study unrelevant to the review
The Disease Activity Score and the EULAR response criteria	Fransen, J; van Riel, PL	Clinical and experimental rheumatology	2005	Study unrelevant to the review
Groin ultrasound and fine needle aspiration cytology in the conservative management of the groin nodes in primary squamous cell cancer of the vulva	ISRCTN82982873,	https://trialsearch.who.int/Trial2.aspx?TrialID=ISRCTN82982873	2004	Study unrelevant to the review
Moderate physical activity may reduce chronic disease risk in older women		FDA consumer	2003	Study unrelevant to the review
The consequences of rheumatoid arthritis: quality of life measures in the individual patient	Pollard, L; Choy, EH; Scott, DL	Clinical and experimental rheumatology	2005	Study unrelevant to the review
Acetylsalicylic acid pretreatment, concomitant heparin therapy and the risk of early intracranial hemorrhage following systemic thrombolysis for acute ischemic stroke	Schm√ºlling, S; Rudolf, J; Strotmann-Tack, T; Grond, M; Schneweis, S; Sobesky, J; Thiel, A; Heiss, WD	Cerebrovascular diseases (Basel, Switzerland)	2003	Study unrelevant to the review
Alefacept: potential new therapy for patients with moderate-to-severe psoriasis	Shukla, VK	Issues in emerging health technologies	2003	Study unrelevant to the review
Effects of the Hepatic Lipase Gene and Physical Activity on Coronary Heart Disease Risk	Hokanson, JE; Kamboh, MI; Scarboro, S; Eckel, RH; Hamman, RF	American journal of epidemiology	2003	Study unrelevant to the review
Use of rice brain oil in patients with hyperlipidaemia	Kuriyan, R; Gopinath, N; Vaz, M; Kurpad, AV	National medical journal of India	2005	Study unrelevant to the review
Effect of soy isoflavones and ascorbic acid supplementation on antioxidant activity in postmenopausal women	ISRCTN98074661,	https://trialsearch.who.int/Trial2.aspx?TrialID=ISRCTN98074661	2005	Study unrelevant to the review
Estrogen plus progestin may increase incidence of dementia	Culhane, NS	Journal of family practice	2003	Study unrelevant to the review
Combination provides more than twice the reduction of C-reactive protein		British journal of diabetes and vascular disease	2003	Study unrelevant to the review
The structural equation modeling technique did not show a response shift, contrary to the results of the then test and the individualized approaches	Ahmed, S; Mayo, NE; Wood-Dauphinee, S; Hanley, JA; Cohen, SR	Journal of clinical epidemiology	2005	Study unrelevant to the review
The effect of mental stress on the heart in patients with coronary artery disease. Part 1. A study of mechanisms that Predispose to abnormal heart rhythms. Part 2. A study of Management Using Relaxation Techniques	ISRCTN21422835,	https://trialsearch.who.int/Trial2.aspx?TrialID=ISRCTN21422835	2004	Study unrelevant to the review
A Multicenter, Randomized, Placebo-Controlled, Double-Blind, Parallel-Group, Fixed- Dose Study Evaluating the Effect of One Dose of Rimonabant (20 mg/day) on Glycemic Control in Type 2 Diabetic Patients Inadequately Controlled with Insulin - ARPEGGIO	EUCTR2005-001613-17-GB,	https://trialsearch.who.int/Trial2.aspx?TrialID=EUCTR2005-001613-17-GB	2005	Study unrelevant to the review
The Preterm Prebiotic Study	ISRCTN77444690,	https://trialsearch.who.int/Trial2.aspx?TrialID=ISRCTN77444690	2005	Study unrelevant to the review
Phase I-II-III studies of Cisplatin and Combretastatin (CA4P) in recurrent or advanced servical cancer	EUCTR2004-001356-37-DK,	https://trialsearch.who.int/Trial2.aspx?TrialID=EUCTR2004-001356-37-DK	2005	Study unrelevant to the review
Improving services for people with diabetes: lessons from setting up the DREAM trial	Whitty, P; Eccles, MP; Hawthorne, G; Steen, N; Vanoli, A; Grimshaw, JM; Wood, L; Speed, C; McDowell, D	Practical diabetes international	2004	Study unrelevant to the review
A health promotion intervention to promote healthy living in patients aged 65 and over on discharge from hospital	ISRCTN71192269,	https://trialsearch.who.int/Trial2.aspx?TrialID=ISRCTN71192269	2004	Study unrelevant to the review
Alzheimer's disease: the benefits of early treatment	Gauthier, SG	European journal of neurology	2005	Study unrelevant to the review
Dementia with cerebrovascular disease: the benefits of early treatment	Schindler, RJ	European journal of neurology	2005	Study unrelevant to the review
Phase IV, multicenter, open label, randomized study of Rebif¬Æ 44 mcg administered three times per week by subcutaneous injection compared with no treatment in the therapy of relapsing multiple sclerosis after mitoxantrone - Deescalation to Rebif¬Æ after Mitoxantrone therapy (REMAIN study)	EUCTR2005-001026-89-DE,	https://trialsearch.who.int/Trial2.aspx?TrialID=EUCTR2005-001026-89-DE	2005	Study unrelevant to the review
Preventing postpartum depression part I: a review of biological interventions	Dennis, CL	Canadian journal of psychiatry. Revue canadienne de psychiatrie	2004	Study unrelevant to the review
Influence of active ingredient of chrysanthemum Parthenolide on mitochondrial function of CNE2 cell of human nasopharyngeal carcinoma and caspase activity	Lin, Z-N; Lin, Y-C; Shen, H-M; Yang, C-F; Ong, C-N	Chinese journal of clinical rehabilitation	2004	Study unrelevant to the review
A randomised, open label study to compare the efficacy and safety of a dry powder formulation of inhaled Colistimethate Sodium and nebulised TNSFI (Tobramycin nebuliser solution for inhalation, TOBI¬Æ) in cystic fibrosis patients with pseudomonas aeruginosa lung infection	EUCTR2004-003675-36-BE,	https://trialsearch.who.int/Trial2.aspx?TrialID=EUCTR2004-003675-36-BE	2005	Study unrelevant to the review
A 12-week, randomised, double-blind, placebo-controlled, parallel-group multicentre study to evaluate the anti-inflammatory activity of GW842470 4mg twice daily on pulmonary hyperinflation in patients with chronic obstructive pulmonary disease (COPD)	EUCTR2004-000789-11-AT,	https://trialsearch.who.int/Trial2.aspx?TrialID=EUCTR2004-000789-11-AT	2004	Study unrelevant to the review
A Phase II, Multicenter, Randomized, Open-Label, Dose-Ranging, Parallel Group Study to Compare the Anti-Viral Effects, Pharmacokinetics and Safety of HepeX-B, a Mixture of Two Monoclonal Antibodies, as Compared to Hepatitis B Immune Globulin in Patients who have Received Hepatic Allografts for Treatment of End-Stage Liver Disease due to Hepatitis B Virus Infection	EUCTR2004-000501-21-GB,	https://trialsearch.who.int/Trial2.aspx?TrialID=EUCTR2004-000501-21-GB	2005	Study unrelevant to the review
HIV-1 drug resistance in subjects with advanced HIV-1 infection in whom antiretroviral combination therapy is failing: a substudy of AIDS Clinical Trials Group Protocol 388	Demeter, LM; Ribaudo, HJ; Erice, A; Eshleman, SH; Hammer, SM; Hellmann, NS; Fischl, MA	Clinical infectious diseases	2004	Study unrelevant to the review
The influence of acupuncture on reducing primary dysmenorrhoea: a randomised controlled trial	ACTRN12605000766617,	https://trialsearch.who.int/Trial2.aspx?TrialID=ACTRN12605000766617	2005	Study unrelevant to the review
Are exercise social-cognitive factors and behaviours different for adults with diabetes? A randomized community sample	Plotnikoff, RC; Brez, S; Brunet, S	Psychology, health & medicine	2003	Study unrelevant to the review
Impact of voluntary folate fortification on plasma homocysteine and serum folate in Australia from 1995 to 2001: a population based cohort study	Hickling, S; Hung, J; Knuiman, M; Jamrozik, K; McQuillan, B; Beilby, J; Thompson, P	Journal of epidemiology and community health	2005	Study unrelevant to the review
Pilot study to assess the feasibility of running a randomised controlled trial to evaluate the effectiveness of physical activity promotion in general practice in increasing levels of exercise and reducing mental health problems among adolescents	ISRCTN18871417,	https://trialsearch.who.int/Trial2.aspx?TrialID=ISRCTN18871417	2003	Study unrelevant to the review
Effects of two dose levels of intrathecal morphine on immune status	Elbaradie, S; Ibrahim, SA; Nasif, AA; Mansour, MT	Egyptian journal of anaesthesia	2005	Study unrelevant to the review
Effectiveness of low-Dye taping for plantar fasciitis: a randomised trial	ACTRN12605000046606,	https://trialsearch.who.int/Trial2.aspx?TrialID=ACTRN12605000046606	2005	Study unrelevant to the review
Management of portal hypertension	Samonakis, DN; Triantos, CK; Thalheimer, U; Patch, DW; Burroughs, AK	Postgraduate medical journal	2004	Study unrelevant to the review
A 28-day, Randomised, Double-Blind, Active Comparator, Controlled Study to Assess the Effects of Rosiglitazone, Inhaled Corticosteroid, Theophylline and Theophylline Plus Inhaled Corticosteroid on Inflammation and Pulmonary function in Asthmatic Smokers	EUCTR2004-004247-22-GB,	https://trialsearch.who.int/Trial2.aspx?TrialID=EUCTR2004-004247-22-GB	2005	Study unrelevant to the review
A prospective, pilot, randomised, controlled trial of continuous versus bolus feeding in gastrostomy fed patients	ISRCTN86016963,	https://trialsearch.who.int/Trial2.aspx?TrialID=ISRCTN86016963	2005	Study unrelevant to the review
Hormone therapy and venous thromboembolism	Peverill, RE	Best practice & research. Clinical endocrinology & metabolism	2003	Study unrelevant to the review
A double-blind placebo-controlled multicenter study to evaluate the efficacy and safety of MBP8298 in subjects with secondary progressive multiple sclerosis (SPMS)	ISRCTN98373474,	https://trialsearch.who.int/Trial2.aspx?TrialID=ISRCTN98373474	2005	Study unrelevant to the review
Association of Total and Central Obesity with Mortality in Postmenopausal Women with Coronary Heart Disease	Kanaya, AM; Vittinghoff, E; Shlipak, MG; Resnick, HE; Visser, M; Grady, D; Barrett-Connor, E	American journal of epidemiology	2003	Study unrelevant to the review
Etanercept for ankylosing spondylitis		WHO drug information	2003	Study unrelevant to the review
A Randomised, Open, Parallel Group, Multicentre Study to Examine the Safety and Effectiveness of Three Doses of Argatroban as Anticoagulant in Combination with Clopidogrel and Aspirin in Patients undergoing Elective Percutaneous Coronary Intervention (PCI), in Comparison with Unfractionated Heparin, Clopidogrel and Aspirin. - Argatroban as Anticoagulant in PCI	EUCTR2004-001674-80-BE,	https://trialsearch.who.int/Trial2.aspx?TrialID=EUCTR2004-001674-80-BE	2005	Study unrelevant to the review
Omalizumab for allergy-related asthma		WHO drug information	2003	Study unrelevant to the review
An Eight-Week, Randomized, Double-Blind, Placebo-Controlled, Dose-Ranging Study to Evaluate Efficacy and Safety of Talnetant in Subjects with Irritable Bowel Syndrome	EUCTR2004-000848-24-SE,	https://trialsearch.who.int/Trial2.aspx?TrialID=EUCTR2004-000848-24-SE	2004	Study unrelevant to the review
Placebokontrollierte Untersuchung zur Wirkung von Nikotins√§ure auf die Dyslipid√§mie bei Metabolischem Syndrom und das Arterioskleroserisiko - Niaspan	EUCTR2005-002597-30-DE,	https://trialsearch.who.int/Trial2.aspx?TrialID=EUCTR2005-002597-30-DE	2005	Study unrelevant to the review
Antioxidant supplements: bad news and good news		Harvard men's health watch	2003	Study unrelevant to the review
Extract of Rhodiola rosea radix reduces the level of C-reactive protein and creatinine kinase in the blood	Abidov, M; Grachev, S; Seifulla, RD; Ziegenfuss, TN	Bulletin of experimental biology and medicine	2004	Study unrelevant to the review
A phase I, double-blind, randomized study to evaluate the safety and immunogenicity of a new Meningococcal A Conjugate vaccine versus a Meningococcal Polysaccharide A+C reference vaccine and a Tetanus Toxoid control vaccine, given as single intramuscular injections in healthy adults from 18 to 35 years of age (India)	ISRCTN17662153,	https://trialsearch.who.int/Trial2.aspx?TrialID=ISRCTN17662153	2005	Study unrelevant to the review
Comparison of two CYP2D6 genotyping methods and assessment of genotype-phenotype relationships	Chou, WH; Yan, FX; Robbins-Weilert, DK; Ryder, TB; Liu, WW; Perbost, C; Fairchild, M; de Leon, J; Koch, WH; Wedlund, PJ	Clinical chemistry	2003	Study unrelevant to the review
Red clover isoflavones and lumbar spine bone density	Hudson, T	Alternative and complementary therapies	2004	Study unrelevant to the review
The challenges of randomized trials in integrative cancer care	Block, KI; Cohen, AJ; Dobs, AS; Ornish, D; Tripathy, D	Integrative cancer therapies	2004	Study unrelevant to the review
A randomised phase III trial evaluating the efficacy of more intensive written information in patients having radical radiation therapy	ACTRN12605000705684,	https://trialsearch.who.int/Trial2.aspx?TrialID=ACTRN12605000705684	2005	Study unrelevant to the review
Molecule of the month. Rimonabant hydrochloride		Drug news & perspectives	2004	Study unrelevant to the review
Evaluation of effect of sedation on diagnostic lumbar facet joint nerve blocks	ISRCTN23482653,	https://trialsearch.who.int/Trial2.aspx?TrialID=ISRCTN23482653	2005	Study unrelevant to the review
Efficacy of infusional biomodulated 5-fluorouracil in metastatic colorectal cancer after raltitrexed failure	Decoster, L; Neyns, B; Akouaouach, H; Fontaine, C; Schallier, D; De Gr√®ve, JL	Anticancer research	2004	Study unrelevant to the review
Cyclooxygenases in the skin: pharmacological and toxicological implications	Lee, JL; Mukhtar, H; Bickers, DR; Kopelovich, L; Athar, M	Toxicology and applied pharmacology	2003	Study unrelevant to the review
Non-steroidal anti-inflammatory drugs and molecular carcinogenesis of colorectal carcinomas	Huls, G; Koornstra, JJ; Kleibeuker, JH	Lancet (london, england)	2003	Study unrelevant to the review
Pulmonary inflammation during mechanical ventilation of patients with healthy lungs	ISRCTN77539853,	https://trialsearch.who.int/Trial2.aspx?TrialID=ISRCTN77539853	2005	Study unrelevant to the review
Preference for and acceptability of two formulations of a dietary supplement containing calcium plus vitamin D3: a randomized, open-label, crossover trial in adult patients with calcium and vitamin D deficiencies	Reginster, JY; Kaufman, JM; Gangjii, V	Current therapeutic research - clinical and experimental	2005	Study unrelevant to the review
A multicentre, 3-month, randomised, double blind, placebo and active controlled study on the tolerability and efficacy of ZT-1 for the symptomatic treatment of mild to moderate Alzheimer‚Äôs Disease	EUCTR2004-002941-11-GB,	https://trialsearch.who.int/Trial2.aspx?TrialID=EUCTR2004-002941-11-GB	2005	Study unrelevant to the review
The effect of anthelmintic capsules on the egg output and larval viability of drug-resistant parasites	Sutherland, IA; Brown, AE; Leathwick, DM	Veterinary research communications	2003	Study unrelevant to the review
Effects of phosphatidylserine on oxidative stress following intermittent running	Kingsley, MI; Wadsworth, D; Kilduff, LP; McEneny, J; Benton, D	Medicine and science in sports and exercise	2005	Study unrelevant to the review
A multinational, multicenter, randomized, double-blind, double-dummy, stratified, active controlled parallel group study comparing the efficacy and safety of intravenous zoledronic acid, 5 mg once yearly, and oral risedronate, 5 mg daily, in the prevention and treatment of corticosteroid induced osteoporosis - 2306	EUCTR2004-000248-25-HU,	https://trialsearch.who.int/Trial2.aspx?TrialID=EUCTR2004-000248-25-HU	2004	Study unrelevant to the review
Plasma levels of six carotenoids in nine European countries: report from the European Prospective Investigation into Cancer and Nutrition (EPIC)	Al-Delaimy, WK; van Kappel, AL; Ferrari, P; Slimani, N; Steghens, JP; Bingham, S; Johansson, I; Wallstr√∂m, P; Overvad, K; Tj√∏nneland, A; Key, TJ; Welch, AA; Bueno-de-Mesquita, HB; Peeters, PH; Boeing, H; Linseisen, J; Clavel-Chapelon, F; Guibout, C; Navarro, C; Quir√≥s, JR; Palli, D; Celentano, E; Trichopoulou, A; Benetou, V; Kaaks, R; Riboli, E	Public health nutrition	2004	Study unrelevant to the review
The impact of inter-generational social and regional circumstances on dietary intake patterns of British adults: results from the 1946 British Birth Cohort	Mishra, GD; Prynne, CJ; Paul, AA; Greenberg, DC; Bolton-Smith, C	Public health nutrition	2004	Study unrelevant to the review
Effectiveness of calf muscle stretching for plantar fasciitis: a randomised trial	ACTRN12605000068662,	https://trialsearch.who.int/Trial2.aspx?TrialID=ACTRN12605000068662	2005	Study unrelevant to the review
Frequency of soy food consumption and serum isoflavone concentrations among Chinese women in Shanghai	Frankenfeld, CL; Lampe, JW; Shannon, J; Gao, DL; Ray, RM; Prunty, J; Kalhorn, TF; Wahala, K; Patterson, RE; Thomas, DB	Public health nutrition	2004	Study unrelevant to the review
Endothelin receptor antagonists: a new therapeutic option for improving the outcome after solid organ transplantation?	Gottmann, U; van der Woude, FJ; Braun, C	Current vascular pharmacology	2003	Study unrelevant to the review
Low-molecular-weight heparins in acute coronary syndromes	Korkmaz, ME	Current vascular pharmacology	2003	Study unrelevant to the review
The effect of mite allergen avoidance by the use of allergen impermeable bedding, on asthma control in adults	ISRCTN27958413,	https://trialsearch.who.int/Trial2.aspx?TrialID=ISRCTN27958413	2004	Study unrelevant to the review
Intensive lipid lowering with atorvastatin: the TNT study		Merec extra	2005	Study unrelevant to the review
A study to investigate whether provision of a short term, exercise and education programme for adults with acquired brain and spinal cord pathology will lead to an increase in levels of independent activity and self efficacy for exercise behaviours	ISRCTN95746400,	https://trialsearch.who.int/Trial2.aspx?TrialID=ISRCTN95746400	2005	Study unrelevant to the review
ATP-sensitive K+ channel openers: old drugs with new clinical benefits for the heart	Miura, T; Miki, T	Current vascular pharmacology	2003	Study unrelevant to the review
RheumAFooT (Rheumatoid Arthritis Foot Trial)	ISRCTN01982076,	https://trialsearch.who.int/Trial2.aspx?TrialID=ISRCTN01982076	2003	Study unrelevant to the review
Dietary Microparticles in the Aetiology and Treatment of Crohn's Disease	ISRCTN64631737,	https://trialsearch.who.int/Trial2.aspx?TrialID=ISRCTN64631737	2004	Study unrelevant to the review
Suicide rates in clinical trials of SSRIs, other antidepressants, and placebo: analysis of FDA reports	Khan, A; Khan, S; Kolts, R; Brown, WA	American journal of psychiatry	2003	Study unrelevant to the review
Probiotics in the prevention of atopy in infants and children	ISRCTN26287422,	https://trialsearch.who.int/Trial2.aspx?TrialID=ISRCTN26287422	2005	Study unrelevant to the review
Diet may slow progression of diabetic nephropathy	Mounsey, A	Journal of family practice	2003	Study unrelevant to the review
Fish Oils in Lupus	ISRCTN66445141,	https://trialsearch.who.int/Trial2.aspx?TrialID=ISRCTN66445141	2005	Study unrelevant to the review
LAMP: the development and evaluation of a Lay-facilitated Angina Management Programme	ISRCTN03137160,	https://trialsearch.who.int/Trial2.aspx?TrialID=ISRCTN03137160	2005	Study unrelevant to the review
IDEA-070	Mealy, NE; Bayes, M	Drugs of the future	2005	Study unrelevant to the review
Role of Anastrozole in Adjuvant Therapy for Postmenopausal Patients	Buzdar, AU	Seminars in oncology	2003	Study unrelevant to the review
Orlistat is as beneficial as metformin in the treatment of polycystic ovarian syndrome		Obstetrical & gynecological survey	2005	Study unrelevant to the review
Doppelblinder, randomisierter, vehikel- und referenzkontrollierter Nachweis der antibakteriellen Wirksamkeit von Kaliumpermanganat(0,001%)-enthaltenden topischen Pr√§parationen zur epikutanen Applikation Double blind, randomised, vehicle- and reference controlled study of the antibacterial efficacy of Kaliumpermanganat (0.001%)-containing topical preparations for cutaneous application - Antibakte…	EUCTR2004-003740-22-DE,	https://trialsearch.who.int/Trial2.aspx?TrialID=EUCTR2004-003740-22-DE	2005	Study unrelevant to the review
XP-828L	Mealy, NE; Bayes, M	Drugs of the future	2005	Study unrelevant to the review
Management of nephrotic syndrome in children	Robinson, RF; Nahata, MC; Mahan, JD; Batisky, DL	Pharmacotherapy	2003	Study unrelevant to the review
Improved paclitaxel formulation hints at new chemotherapy approach	Garber, K	Journal of the National Cancer Institute	2004	Study unrelevant to the review
Management of treatment-resistant epilepsy	Chapell, R; Reston, J; Snyder, D; Treadwell, J; Treager, S; Turkelson, C	Evidence report/technology assessment (Summary)	2003	Study unrelevant to the review
Evaluation of an education and activation programme to prevent chronic shoulder complaints: design of an RCT	Bruijn, CD; de Bie, R; Geraets, J; Goossens, M; K√∂ke, A; van den Heuvel, W; van der Heijden, G; Dinant, GJ	BMC family practice	2005	Study unrelevant to the review
Progressive Exercise for Anabolism in Kidney Disease	ACTRN12605000101684,	https://trialsearch.who.int/Trial2.aspx?TrialID=ACTRN12605000101684	2005	Study unrelevant to the review
Novel approaches to therapy for SLE	Zandman-Goddard, G; Shoenfeld, Y	Clinical reviews in allergy & immunology	2003	Study unrelevant to the review
A placebo-controlled, double-blind, randomised study to evaluate the efficacy and safety of TAK-475 100mg in subjects with type 2 diabetes currently treated with lipid-lowering therapy. -	EUCTR2005-002316-24-FI,	https://trialsearch.who.int/Trial2.aspx?TrialID=EUCTR2005-002316-24-FI	2005	Study unrelevant to the review
A self regulatory weight reduction intervention in diabetes type II patients	ISRCTN05538040,	https://trialsearch.who.int/Trial2.aspx?TrialID=ISRCTN05538040	2005	Study unrelevant to the review
A randomised controlled trial of exercise rehabilitation in addition to specialist heart failure nurse intervention	ISRCTN68886157,	https://trialsearch.who.int/Trial2.aspx?TrialID=ISRCTN68886157	2004	Study unrelevant to the review
Reciprocal relationship between pain and depression in elderly chinese primary care patients	Chou, KL; Chi, I	International journal of geriatric psychiatry	2005	Study unrelevant to the review
Lack of correlation between patient-reported outcomes and glycemic control in type 2 diabetes not managed by insulin	Mitchell, CG; Bowker, SL; Majumdar, SR; Toth, EL; Johnson, JA	Canadian journal of diabetes	2004	Study unrelevant to the review
Potential Exposure to PCBs, DDT, and PBDEs from sport-caught fish consumption in relation to breast cancer risk in Wisconsin	McElroy, JA; Kanarek, MS; Trentham-Dietz, A; Robert, SA; Hampton, JM; Newcomb, PA; Anderson, HA; Remington, PL	Environmental health perspectives	2004	Study unrelevant to the review
Somatic symptoms of depression in elderly patients with medical comorbidities	Drayer, RA; Mulsant, BH; Lenze, EJ; Rollman, BL; Dew, MA; Kelleher, K; Karp, JF; Begley, A; Schulberg, HC; Reynolds, CF	International journal of geriatric psychiatry	2005	Study unrelevant to the review
Protocol IM101042: a Phase IIB, Multi-Center, Randomized, Double-Blind, Placebo-Controlled Study to Evaluate the Efficacy and Safety of Abatacept vs. Placebo on a Background of Oral Glucocorticosteroids in the Treatment of Subjects with Systemic Lupus Erythematosus and the Prevention of Subsequent Lupus Flares	ACTRN12605000692639,	https://trialsearch.who.int/Trial2.aspx?TrialID=ACTRN12605000692639	2005	Study unrelevant to the review
Urinary ET-1, AVP and sodium in premature infants treated with indomethacin and ibuprofen for patent ductus arteriosus	Zanardo, V; Vedovato, S; Lago, P; Trevisanuto, D; Favaro, F; Faggian, D; Plebani, M	Pediatric nephrology (Berlin, Germany)	2005	Study unrelevant to the review
The effectiveness of omeprazole versus lansoprazole along with amoxillicin and clarithromycin in Turkish population with duodenal ulcer	Ormeci, N; Sarioglu, M; Sandikci, M; Ozutemiz, O; Boztas, G; Uner, E; Elhan, AH	Minerva gastroenterologica e dietologica	2003	Study unrelevant to the review
A multi-center, randomized, double blind, placebo controlled study to investigate the efficacy and safety of Aprotinin on transfusion requirements in patients with bladder cancer undergoing radical or total cystectomy	EUCTR2005-004055-35-SE,	https://trialsearch.who.int/Trial2.aspx?TrialID=EUCTR2005-004055-35-SE	2005	Study unrelevant to the review
Evaluation of the diagnostic quality of CMC-001 (manganese chloride tetrahydrate) in liver MR-imaging in patients with liver metastases in comparison to Gadolinium BOPTA. A randomised cross-over Phase III Trial	EUCTR2005-000677-21-SE,	https://trialsearch.who.int/Trial2.aspx?TrialID=EUCTR2005-000677-21-SE	2005	Study unrelevant to the review
Exercise Training and Weight Loss in Overweight Patients With Obstructive Sleep Apnoeal Hypopnoea Syndrome Receiving Treatment With Continuous Positive Airway Pressure (CPA)	ISRCTN94385228,	https://trialsearch.who.int/Trial2.aspx?TrialID=ISRCTN94385228	2005	Study unrelevant to the review
Effects of omega-3 fatty acids on lipids and glycemic control in type II diabetes and the metabolic syndrome and on inflammatory bowel disease, rheumatoid arthritis, renal disease, systemic lupus erythematosus, and osteoporosis	MacLean, CH; Mojica, WA; Morton, SC; Pencharz, J; Hasenfeld Garland, R; Tu, W; Newberry, SJ; Jungvig, LK; Grossman, J; Khanna, P; Rhodes, S; Shekelle, P	Evidence report/technology assessment (Summary)	2004	Study unrelevant to the review
Safety and Efficacy of SCH-417690 in HIV-infected Treatment-Naive Subjects - N/A	EUCTR2004-000390-59-GB,	https://trialsearch.who.int/Trial2.aspx?TrialID=EUCTR2004-000390-59-GB	2005	Study unrelevant to the review
A randomised study of the optimal bowel preparation for routine Capsule endoscopy using Citramag and Senna or Metoclopramide. - Bowel preparation and prokinetics in Capsule endoscopy	EUCTR2005-004423-19-GB,	https://trialsearch.who.int/Trial2.aspx?TrialID=EUCTR2005-004423-19-GB	2005	Study unrelevant to the review
Randomised, Double-Blind, Placebo Controlled, Multi-Centre, Parallel Groups Confirmatory Efficacy and Safety Trial of Activated Recombinant Factor VII (NovoSeven¬Æ/Niastase¬Æ) in Acute Intracerebral Haemorrhage	EUCTR2004-004202-24-BE,	https://trialsearch.who.int/Trial2.aspx?TrialID=EUCTR2004-004202-24-BE	2005	Study unrelevant to the review
A randomised controlled clinical trial of metformin versus orlistat for the management of obses anovulatory women - n/a	EUCTR2005-002096-32-GB,	https://trialsearch.who.int/Trial2.aspx?TrialID=EUCTR2005-002096-32-GB	2005	Study unrelevant to the review
Effect of influenza treatment with oseltamivir on health outcome and costs in otherwise healthy children	Reisinger, K; Greene, G; Aultman, R; Sander, B; Gyldmark, M	Clinical drug investigation	2004	Study unrelevant to the review
Cost effectiveness of memantine in moderately severe to severe Alzheimer's disease: a Markov model in Finland	Francois, C; Sintonen, H; Sulkava, R; Rive, B	Clinical drug investigation	2004	Study unrelevant to the review
A meta-analysis of controlled trials of recombinant human activated protein C therapy in patients with sepsis	Wiedermann, CJ; Kaneider, NC	BMC emergency medicine	2005	Study unrelevant to the review
Treatment of metabolic disorders: AOD-9604	Mealy, NE; Bayes, M	Drugs of the future	2004	Study unrelevant to the review
Effects of fluvastatin on the carotid arterial media as assessed by integrated backscatter ultrasound compared with pulse-wave velocity	Yokoyama, H; Kawasaki, M; Ito, Y; Minatoguchi, S; Fujiwara, H	Journal of the American College of Cardiology	2005	Study unrelevant to the review
Efficacy and safety of dietary supplements containing CLA for the treatment of obesity: evidence from animal and human studies	Larsen, TM; Toubro, S; Astrup, A	Journal of lipid research	2003	Study unrelevant to the review
Clinical and Molecular Biologic Characteristics of Early-onset Versus Late-onset Colorectal Carcinoma in Filipinos	Uy, GB; Kaw, LL; Punzalan, CK; Querol, RI; Koustova, EV; Bowyer, MW; Hobbs, CM; Sobin, LH; Wherry, DC	World journal of surgery	2004	Study unrelevant to the review
Selenium		Alternative medicine review	2003	Study unrelevant to the review
Randomized, double-blind, parallel group, repeat dose pharmacokinetic and pharmacodynamic study of four doses of ATL-962 (40mg, 80mg, 120mg 240mg tid) in otherwise-healthy, obese volunteers	ISRCTN35772094,	https://trialsearch.who.int/Trial2.aspx?TrialID=ISRCTN35772094	2005	Study unrelevant to the review
Effect of theophylline on histone deacetylase activity: enhancement of in-vitro glucocorticoid function in patients with COPD	EUCTR2005-003344-62-GB,	https://trialsearch.who.int/Trial2.aspx?TrialID=EUCTR2005-003344-62-GB	2005	Study unrelevant to the review
Impact of simvastatin, niacin, and/or antioxidants on cholesterol metabolism in CAD patients with low HDL	Matthan, NR; Giovanni, A; Schaefer, EJ; Brown, BG; Lichtenstein, AH	Journal of lipid research	2003	Study unrelevant to the review
Zinc, Iron and Hematological Status in Pregnant Women	Nishiyama, S	International pediatrics	2003	Study unrelevant to the review
Bacteriological efficacy of 5-day therapy with telithromycin in acute maxillary sinusitis	Buchanan, P; Roos, K; Tellier, G; Rangaraju, M; Leroy, B	International journal of antimicrobial agents	2005	Study unrelevant to the review
A randomised, double-blind trial evaluating preoperative medical treatment of endometriosis prior to radical laparoscopic excision of disease	ACTRN12605000558628,	https://trialsearch.who.int/Trial2.aspx?TrialID=ACTRN12605000558628	2005	Study unrelevant to the review
A Double-Blind, Multicenter Study to Assess the LDL-C Lowering of Combination tablets Ezetimibe/Simvastatin (10mg/20mg) and Ezetimibe/Simvastatin (10mg/40mg) compared to Atorvastatin 20mg in Patients with Type II Diabetes. - Eze/Simva Switch Study in Diabetics	EUCTR2004-003000-37-BE,	https://trialsearch.who.int/Trial2.aspx?TrialID=EUCTR2004-003000-37-BE	2005	Study unrelevant to the review
Comparison of imputation and modelling methods in the analysis of a physical activity trial with missing outcomes	Wood, AM; White, IR; Hillsdon, M; Carpenter, J	International journal of epidemiology	2005	Study unrelevant to the review
A Randomized, Double-Blind, Placebo-Controlled Dose-Ranging Study to Evaluate the Safety and Efficacy of Oral TAK-715 in the Treatment of the Signs and Symptoms of Rheumatoid Arthritis	EUCTR2004-002157-30-DK,	https://trialsearch.who.int/Trial2.aspx?TrialID=EUCTR2004-002157-30-DK	2004	Study unrelevant to the review
Obesity and health-related quality of life: results from a weight loss trial	Ni Mhurchu, C; Bennett, D; Lin, R; Hackett, M; Jull, A; Rodgers, A	New Zealand medical journal	2004	Study unrelevant to the review
Tenofovir helpful for patients with HBV		AIDS patient care and STDs	2005	Study unrelevant to the review
Summaries for patients. Vitamin E supplements may be harmful		Annals of internal medicine	2005	Study unrelevant to the review
A Randomized, Open Label Study to Evaluate the Safety and Efficacy of Etanercept in the Treatment of Subjects with Psoriasis - CLEAREST	EUCTR2004-002629-36-FI,	https://trialsearch.who.int/Trial2.aspx?TrialID=EUCTR2004-002629-36-FI	2005	Study unrelevant to the review
A randomised trial of 6 months versus 12 months withdrawal of methotrexate in patiebts with juvenile idiopathic arthritis in clinical remission.Ensayo aleatorizado de retirada de Metotrexate a los 6 meses versus a los 12 meses, en pacientes con Artritis Idiop√°tica Juvenil (AIJ) en remisi√≥n cl√≠nica - MTX withdrawal study	EUCTR2005-001086-34-ES,	https://trialsearch.who.int/Trial2.aspx?TrialID=EUCTR2005-001086-34-ES	2005	Study unrelevant to the review
Effects of a 4-week 70% high carbohydrate/15% low fat diet on glucose tolerance and on lipid profiles	Komiyama, N; Saito, T; Hosaka, Y; Aida, K; Kaneko, T; Sato, A; Onaya, T; Kobayashi, T; Tawata, M	Diabetes research and clinical practice	2004	Study unrelevant to the review
The use of √ü radiation as an adjunct to trabeculectomy in glaucoma	ISRCTN71955482,	https://trialsearch.who.int/Trial2.aspx?TrialID=ISRCTN71955482	2004	Study unrelevant to the review
Development of wound healing therapies: a randomised controlled single-blind prospective pilot study for the use of autologous keratinocytes on a transfer dressing (TranCell) in the treatment of diabetic ulcers	ISRCTN14871374,	https://trialsearch.who.int/Trial2.aspx?TrialID=ISRCTN14871374	2005	Study unrelevant to the review
Phase I/II enzyme gene polymorphisms and esophageal cancer risk: a meta-analysis of the literature	Yang, CX; Matsuo, K; Wang, ZM; Tajima, K	World journal of gastroenterology	2005	Study unrelevant to the review
Validity of a questionnaire to assess historical physical activity in older women	Winters-Hart, CS; Brach, JS; Storti, KL; Trauth, JM; Kriska, AM	Medicine and science in sports and exercise	2004	Study unrelevant to the review
Fewer colds with increased vitamin E intake	Burton, A	The lancet. Infectious diseases	2004	Study unrelevant to the review
Hormone replacement: the final frontier	Muraca, MF; Evans, MF	Canadian family physician	2003	Study unrelevant to the review
Design of the SHock Inhibition Evaluation with Azimilide (SHIELD) study: a novel method to assess antiarrhythmic drug effect in patients with an implantable cardioverter-defibrillator	Pratt, CM; Dorian, P; Al-Khalidi, HR; Brum, JM; Borggrefe, M; Tatla, DS; Brachmann, J; Myerburg, RJ; Cannom, DS; Holroyde, MJ; van der Laan, M; Hohnloser, SH	American journal of cardiology	2005	Study unrelevant to the review
A new but evolving paradigm	Davidson, HE	Consultant pharmacist	2005	Study unrelevant to the review
Botulinum toxin type a for the treatment of the upper limb spasticity after stroke: a meta-analysis	Cardoso, E; Rodrigues, B; Lucena, R; Oliveira, IR; Pedreira, G; Melo, A	Arquivos de neuro-psiquiatria	2005	Study unrelevant to the review
The effects of a 12-week exercise intervention on respiratory exchange ratio, body composition, thyroid function and lipid metabolism in hypothyroid, obese women	ISRCTN52563354,	https://trialsearch.who.int/Trial2.aspx?TrialID=ISRCTN52563354	2003	Study unrelevant to the review
Serum levels of interleukin-10 are inversely related to future events in patients with acute myocardial infarction	Seljeflot, I; Hurlen, M; Solheim, S; Arnesen, H	Journal of thrombosis and haemostasis : JTH	2004	Study unrelevant to the review
Prevalence of the metabolic syndrome among the Inuit in Greenland. A comparison between two proposed definitions	J√∏rgensen, ME; Bjerregaard, P; Gyntelberg, F; Borch-Johnsen, K	Diabetic medicine	2004	Study unrelevant to the review
Effectiveness of geriatric evaluation and management units in caring for older adults	Kamel, SJ; Jarrett, P; MacDonald, E	Geriatrics today: journal of the canadian geriatrics society	2005	Study unrelevant to the review
Comparison of the effect of anti-hypertensive treatment with verapamil and amlodipine on the coronary vasodilator reserve and the transmural distribution of myocardial blood flow in hypertensive patients with left ventricular hypertrophy	ISRCTN35563487,	https://trialsearch.who.int/Trial2.aspx?TrialID=ISRCTN35563487	2005	Study unrelevant to the review
Ursodeoxycholic acid for the treatment of nonalcoholic steatohepatitis: panacea or placebo?	Lindor, KD; Kowdley, KV; Heathcote, EJ; Novogrodsky, A; Brown Jr, RS	Evidence-based gastroenterology	2004	Study unrelevant to the review
Efficacy of physiotherapy after hydrodilatation for the painful stiff shoulder: a randomised placebo-controlled trial	ACTRN12605000685617,	https://trialsearch.who.int/Trial2.aspx?TrialID=ACTRN12605000685617	2005	Study unrelevant to the review
Whole-grain foods, dietary fiber, and type 2 diabetes: searching for a kernel of truth	Liu, S	American journal of clinical nutrition	2003	Study unrelevant to the review
A randomised, open, phase IV, parallel group multicentre study to evaluate a change of management in Gastroesophageal Reflux Disease (GERD) patients by treatment with esomeprazole 40 mg or any other Proton Pump Inhibitor (PPI), after initial treatment failure, in ordinary clinical practice during 4 weeks. - IMPROVE	EUCTR2005-000458-57-SE,	https://trialsearch.who.int/Trial2.aspx?TrialID=EUCTR2005-000458-57-SE	2005	Study unrelevant to the review
Nitrous Oxide Sedation: how Long Must People Really Avoid Their Normal Activities	ISRCTN88442975,	https://trialsearch.who.int/Trial2.aspx?TrialID=ISRCTN88442975	2004	Study unrelevant to the review
Comparison of intensive and moderate lipid lowering with statins after acute coronary syndromes		Indian heart journal	2004	Study unrelevant to the review
Evaluate a Vaccine against Chickenpox and a Combined Vaccine Against 4 Viral Childhood Diseases: measles, Mumps, Rubella and Chickenpox	EUCTR2004-002676-41-CZ,	https://trialsearch.who.int/Trial2.aspx?TrialID=EUCTR2004-002676-41-CZ	2005	Study unrelevant to the review
(Cost)effectiveness of timely reactivation of psychogeriatric patients suffering from psychiatric function disorders compared to usual care towards a patient specific intervention	ISRCTN38916563,	https://trialsearch.who.int/Trial2.aspx?TrialID=ISRCTN38916563	2004	Study unrelevant to the review
Bevacizumab (Avastin¬Æ) as inhibitor of collateral tumor vessel growth during transarterial chemoembolisation (TACE) for Hepatocellular Carcinoma (HCC): a pilot trial - AVATACE-1	EUCTR2004-004963-32-AT,	https://trialsearch.who.int/Trial2.aspx?TrialID=EUCTR2004-004963-32-AT	2005	Study unrelevant to the review
AGI-1067: treatment of atherosclerosis VCAM-1 and MCP-1 expression inhibitor antioxidant	Sorbera, LA; Castaner, J	Drugs of the future	2003	Study unrelevant to the review
Pexelizumab: complement inhibitor cardioprotectant	Sorbera, LA; Bozzo, J; Bayes, M	Drugs of the future	2003	Study unrelevant to the review
Laronidase: treatment of mucopolysaccharidosis I	McIntyre, JA	Drugs of the future	2003	Study unrelevant to the review
Falls Assessment Clinical Trial	ACTRN12605000054617,	https://trialsearch.who.int/Trial2.aspx?TrialID=ACTRN12605000054617	2005	Study unrelevant to the review
Modification of carbohydrate quantity and quality whilst increasing mono-unsaturated fatty acid (MUFA) intake in Type 2 Diabetes	ISRCTN11304233,	https://trialsearch.who.int/Trial2.aspx?TrialID=ISRCTN11304233	2004	Study unrelevant to the review
Dietary factors protecting women from urinary tract infection	Kontiokari, T; Laitinen, J; Jarvi, L; Pokka, T; Sundqvist, K; Uhari, M	American journal of clinical nutrition	2003	Study unrelevant to the review
Xylitol Clinical Studies for Prevention - Xylitol Snack Foods among Adults Study (Gum 3)	ISRCTN25845456,	https://trialsearch.who.int/Trial2.aspx?TrialID=ISRCTN25845456	2005	Study unrelevant to the review
Effects of a fingerprint reader on survey responses of primary care patients	Sciamanna, CN; Clark, MA	Journal of health psychology	2003	Study unrelevant to the review
Atazanavir--a once-daily HIV protease inhibitor that does not cause dyslipidemia in newly treated patients: results from two randomized clinical trials	Cahn, PE; Gatell, JM; Squires, K; Percival, LD; Piliero, PJ; Sanne, IA; Shelton, S; Lazzarin, A; Odeshoo, L; Kelleher, TD; Thiry, A; Giordano, MD; Schnittman, SM	Journal of the International Association of Physicians in AIDS Care (Chicago, Ill. : 2002)	2004	Study unrelevant to the review
The adoption of mediterranean diet attenuates the development of acute coronary syndromes in people with the metabolic syndrome	Pitsavos, C; Panagiotakos, DB; Chrysohoou, C; Papaioannou, I; Papadimitriou, L; Tousoulis, D; Stefanadis, C; Toutouzas, P	Nutrition journal	2003	Study unrelevant to the review
Does peri-operative enteral nutrition and immunonutrition alter immunological response to surgery, improve blood supply to the gut and improve clinical outcome of patients undergoing restorative proctocolectomy?	ISRCTN12388805,	https://trialsearch.who.int/Trial2.aspx?TrialID=ISRCTN12388805	2003	Study unrelevant to the review
Chemotherapy dose and schedule in adjuvant treatment of breast cancer: phoenix, turkey, or dodo?	Crown, J	Lancet (london, england)	2003	Study unrelevant to the review
A randomised, double-blind, placebo-controlled study to evaluate the safety and efficacy of two different doses of phenserine-tartrate in patients with probable mild to moderate Alzheimer‚Äôs disease	EUCTR2004-000089-11-AT,	https://trialsearch.who.int/Trial2.aspx?TrialID=EUCTR2004-000089-11-AT	2004	Study unrelevant to the review
Management of Adult Patients with Ascites due to Cirrhosis	Runyon, BA	Hepatology (Baltimore, Md.)	2004	Study unrelevant to the review
Bovine lactoferrin induces serum IL-18 in patients with chronic hepatitis C	Ishii, K; Matsumaru, K; Takamura, N; Shinohara, M; Shinohara, M; Nagai, H; Watanabe, M; Teraguchi, S; Yamauchi, K; Sumino, Y	Journal of the medical society of toho university	2004	Study unrelevant to the review
Advances in vestibular rehabilitation: use of videos and visual motion	ISRCTN86475012,	https://trialsearch.who.int/Trial2.aspx?TrialID=ISRCTN86475012	2005	Study unrelevant to the review
Analytical quantification of the inflammatory cell infiltrate and CD95R expression during treatment of drug-induced toxic epidermal necrolysis	Paquet, P; Jacob, E; Damas, P; Pirson, J; Pierard, G	Archives of dermatological research	2005	Study unrelevant to the review
A Multi-Centre, Randomized, Double-Blind, Placebo-Controlled Study of the Human Anti-TNF Monoclonal Antibody Adalimumab for the Induction of Clinical Remission in Subjects with Moderate to Severe Crohn's Disease who Have Lost Response or are Intolerant to Infliximab	EUCTR2004-002934-20-BE,	https://trialsearch.who.int/Trial2.aspx?TrialID=EUCTR2004-002934-20-BE	2005	Study unrelevant to the review
Gemcitabine and ISIS-2503 for patients with locally advanced or metastatic pancreatic adenocarcinoma: a North Central Cancer Treatment Group phase II trial	Alberts, SR; Schroeder, M; Erlichman, C; Steen, PD; Foster, NR; Moore, DF; Rowland, KM; Nair, S; Tschetter, LK; Fitch, TR	Journal of clinical oncology	2004	Study unrelevant to the review
Patients with severe stroke benefit most by interdisciplinary rehabilitation team approach	Yagura, H; Miyai, I; Suzuki, T; Yanagihara, T	Cerebrovascular diseases (Basel, Switzerland)	2005	Study unrelevant to the review
Identification of the most cost effective, microbiologically safe antimicrobial treatments for acne	ISRCTN21526350,	https://trialsearch.who.int/Trial2.aspx?TrialID=ISRCTN21526350	2003	Study unrelevant to the review
Is modified cow's milk formula effective in reducing symptoms of infant colic?	Swadling, C; Griffiths, P	British journal of community nursing	2003	Study unrelevant to the review
Cyclo-oxygenase 2 inhibition in colorectal cancer therapy	Church, RD; Fleshman, JW; McLeod, HL	British journal of surgery	2003	Study unrelevant to the review
A Phase 2, Multicenter, Randomized, Double-blind, Placebo controlled Trial of CNTO 1275, a Fully Human Anti IL 12 Monoclonal Antibody, Administered Subcutaneously, in Subjects with Active Psoriatic Arthritis	EUCTR2005-003525-92-DK,	https://trialsearch.who.int/Trial2.aspx?TrialID=EUCTR2005-003525-92-DK	2005	Study unrelevant to the review
A nurse-led intervention to enhance medication adherence in ulcerative colitis (UC) using a concordance-led consultation	ISRCTN67674151,	https://trialsearch.who.int/Trial2.aspx?TrialID=ISRCTN67674151	2004	Study unrelevant to the review
A Phase III, Randomized, Double-Blind Study of Ceftobiprole versus Vancomycin in the Treatment of Complicated Skin and Skin Structure Infections - NA	EUCTR2004-001662-41-LT,	https://trialsearch.who.int/Trial2.aspx?TrialID=EUCTR2004-001662-41-LT	2004	Study unrelevant to the review
AVX754 (nucleoside reverse transcriptase inhibitor) to treat drug resistant HIV	ACTRN12605000742673,	https://trialsearch.who.int/Trial2.aspx?TrialID=ACTRN12605000742673	2005	Study unrelevant to the review
Influence of the catechol-O-methyltransferase (COMT) codon 158 polymorphism on estrogen levels in women	Worda, C; Sator, MO; Schneeberger, C; Jantschev, T; Ferlitsch, K; Huber, JC	Human reproduction (Oxford, England)	2003	Study unrelevant to the review
Extension to a multicentre, randomized, crossover, open labeldose finding study to compare the safety, efficacy and PK/PD relationship of multiple doses of SOM230 (200, 400 and 600 mcg b.i.d.) and doses of open label of Sandostatin (100 mcg t.i.d.)in acromegalic patients	EUCTR2004-002849-12-IT,	https://trialsearch.who.int/Trial2.aspx?TrialID=EUCTR2004-002849-12-IT	2005	Study unrelevant to the review
A phase III, randomized, parallel-group, double-blind, active controlled study to investigate the efficacy and safety of two different dose regimens (75mg day 1 followed by 150 mg day 2-completion, and 110 mg day 1 followed by 220 mg day 2-completion) of dabigatran etexilate administered orally (capsules), compared to enoxaparin 30 mg twice a day subcutaneous for 12 ‚Äì 15 days in prevention of v…	EUCTR2005-001998-10-GB,	https://trialsearch.who.int/Trial2.aspx?TrialID=EUCTR2005-001998-10-GB	2005	Study unrelevant to the review
Does mitogen activated protein kinase inhibition with CNI-1493 prevent post-Endoscopic retrograde cholangiopancreatography pancreatitis?	ISRCTN26235881,	https://trialsearch.who.int/Trial2.aspx?TrialID=ISRCTN26235881	2005	Study unrelevant to the review
Influence of a single dose of fluoxetine on muscle activation patterns and functional ability in chronic stroke patients	ISRCTN88489864,	https://trialsearch.who.int/Trial2.aspx?TrialID=ISRCTN88489864	2005	Study unrelevant to the review
Multicentre randomised actively controlled trial of parenteral methotrexate in medium versus low doses in Juvenile Idiopathic Arthritis (JIA)	ISRCTN59862338,	https://trialsearch.who.int/Trial2.aspx?TrialID=ISRCTN59862338	2003	Study unrelevant to the review
The measurement of urinary incontinence via survey questionnaires	ISRCTN15411586,	https://trialsearch.who.int/Trial2.aspx?TrialID=ISRCTN15411586	2005	Study unrelevant to the review
Efficacy and safety of insulin glulisine compared with insulin lispro in children and adolescents with type 1 diabetes mellitus: a 26-week, multicenter, open, parallel clinical trial - HMR1964D/3001	EUCTR2004-000616-70-SE,	https://trialsearch.who.int/Trial2.aspx?TrialID=EUCTR2004-000616-70-SE	2004	Study unrelevant to the review
Cognitive-behavioural self-help for depressed and anxious adults; a randomised controlled trial comparing computer based interactive self-help versus a self-help treatment manual	ISRCTN32111346,	https://trialsearch.who.int/Trial2.aspx?TrialID=ISRCTN32111346	2003	Study unrelevant to the review
Recruiting seniors with chronic low back pain for a randomized controlled trial of a self-management program	Haas, M; Fairweather, A; Ganger, B; Attwood, M	Journal of manipulative and physiological therapeutics	2005	Study unrelevant to the review
Somatropin	Mealy, NE	Drugs of the future	2004	Study unrelevant to the review
Refining the definition of mood stabilization	McElroy, SL; Keck Jr, PE	Jornal brasileiro de psiquiatria	2005	Study unrelevant to the review
Systolic and diastolic blood pressure lowering as determinants of cardiovascular outcome	Wang, JG; Staessen, JA; Franklin, SS; Fagard, R; Gueyffier, F	Hypertension (dallas, tex. : 1979)	2005	Study unrelevant to the review
Can we reset the immunostat? A randomized, double-blind, controlled withdrawal trial in Crohn's disease patients win long-term remission taking azathioprine	Schwartz, D	Evidence-based gastroenterology	2005	Study unrelevant to the review
A synthetic conjugate polysaccharide vaccine against Haemophilus influenzae type b	Shreffler, WG	Pediatrics	2005	Study unrelevant to the review
Acquired resistance to EGFR inhibitors: mechanisms and prevention strategies	Viloria-Petit, AM; Kerbel, RS	International journal of radiation oncology, biology, physics	2004	Study unrelevant to the review
Those confounded vitamins: what can we learn from the differences between observational versus randomised trial evidence?	Lawlor, DA; Davey Smith, G; Kundu, D; Bruckdorfer, KR; Ebrahim, S	Lancet (london, england)	2004	Study unrelevant to the review
Nigerooligosaccharides augments mitogen-induced proliferation and suppresses activation-induced apoptosis of human peripheral blood mononuclear cells	Hirose, Y; Murosaki, S; Yamamoto, Y; Ikematsu, H; Nomoto, K	Immunopharmacology and immunotoxicology	2004	Study unrelevant to the review
The effect of daily alcohol intake on breath alcohol concentrations of postmenopausal women after a bolus dose	Novotny, JA; Rumpler, WV; Baer, DJ; Judd, JT	Journal of studies on alcohol	2003	Study unrelevant to the review
Plasma lycopene, other carotenoids, and retinol and the risk of cardiovascular disease in women	Sesso, HD; Buring, JE; Norkus, EP; Gaziano, JM	American journal of clinical nutrition	2004	Study unrelevant to the review
Estimating a preference-based single index for the Impact of Weight on Quality of Life-Lite (IWQOL-Lite) instrument from the SF-6D	Brazier, JE; Kolotkin, RL; Crosby, RD; Williams, GR	Value in health	2004	Study unrelevant to the review
Hurry up and wait: is accelerated approval of new cancer drugs in the best interests of cancer patients?	Schilsky, RL	Journal of clinical oncology	2003	Study unrelevant to the review
Effect of pravastatin on rate of kidney function loss in people with or at risk for coronary disease	Tonelli, M; Isles, C; Craven, T; Tonkin, A; Pfeffer, MA; Shepherd, J; Sacks, FM; Furberg, C; Cobbe, SM; Simes, J; West, M; Packard, C; Curhan, GC	Circulation	2005	Study unrelevant to the review
No effect of vitamin A intake on bone mineral density and fracture risk in perimenopausal women	Rejnmark, L; Vestergaard, P; Charles, P; Hermann, AP; Brot, C; Eiken, P; Mosekilde, L	Osteoporosis international	2004	Study unrelevant to the review
Phase I therapy study with 186Re-labeled humanized monoclonal antibody BIWA 4 (Bivatuzumab) in patients with head and neck squamous cell carcinoma	Borjesson, PKE; Postema, EJ; Roos, JC; Colnot, DR; Marres, HAM; Van Schie, MH; Stehle, G; De Bree, R; Snow, GB; Oyen, WJG; Van Dongen, GAMS	Clinical cancer research	2003	Study unrelevant to the review
Leptin resistance - Or why leptin fails to work in obesity	El-Haschimi, K; Lehnert, H	Experimental and clinical endocrinology & diabetes	2003	Study unrelevant to the review
DNA stability and serum selenium levels in a high-risk group for prostate cancer	Karunasinghe, N; Ryan, J; Tuckey, J; Masters, J; Jamieson, M; Clarke, LC; Marshall, JR; Ferguson, LR	Cancer epidemiology, biomarkers & prevention	2004	Study unrelevant to the review
A metaanalysis of treatment outcomes of early enteral versus early parenteral nutrition in hospitalized patients	Peter, JV; Moran, JL; Phillips-Hughes, J	Critical care medicine	2005	Study unrelevant to the review
Pharmacoeconomic aspects of memantine (Ebixa¬Æ) in the treatment of Alzheimer's disease	Wimo, A	Expert review of pharmacoeconomics & outcomes research	2003	Study unrelevant to the review
Spinal cord stimulation in sympathetically maintained complex regional pain syndrome type I with severe disability. A prospective clinical study	Harke, H; Gretenkort, P; Ladleif, HU; Rahman, S	European journal of pain (London, England)	2005	Study unrelevant to the review
Control of menstrual bleeding disturbances in women using Implanon contraception	ACTRN12605000206628,	https://trialsearch.who.int/Trial2.aspx?TrialID=ACTRN12605000206628	2005	Study unrelevant to the review
Accuracy of FDG-PET and spiral CT for the early prediction of non-response to preoperative chemoradiotherapy in patients with oesophageal cancer	ISRCTN45750457,	https://trialsearch.who.int/Trial2.aspx?TrialID=ISRCTN45750457	2005	Study unrelevant to the review
An open-label, non-randomized, single arm study, to investigate the mechanism(s) by which nevirapine increases plasma high density lipoproteins concentration in HIV + subjects treated with Viramune tablets - NILE study	EUCTR2005-001372-12-GB,	https://trialsearch.who.int/Trial2.aspx?TrialID=EUCTR2005-001372-12-GB	2005	Study unrelevant to the review
The effect of pre- and postoperative supplemental enteral nutrition in high-risk patiens undergoing elective cardiac surgery. A prospective randomized placebo controlled double blind multicenter trial	NTR450,	https://trialsearch.who.int/Trial2.aspx?TrialID=NTR450	2005	Study unrelevant to the review
Molecular determinants of bone mineral density in children with acute lymphoblastic leukemia and the role of intervention by physical activities and calcium and vitamin D supplement as a preventive strategy	NTR477,	https://trialsearch.who.int/Trial2.aspx?TrialID=NTR477	2005	Study unrelevant to the review
Impact of pre-treatment weight on weight trajectory in women treated for bulimia nervosa	Carter, FA; McIntosh, VVW; Joyce, PR; Gendall, KA; Bulik, CM	European eating disorders review	2004	Study unrelevant to the review
The implementation of a Dutch computer-generated tailored smoking cessation program AROM by pharmacists and general practitioners	NTR465,	https://trialsearch.who.int/Trial2.aspx?TrialID=NTR465	2005	Study unrelevant to the review
Self-management and congestive heart failure: a randomized controlled trial to improve health-behavior and health-related quality of life by increasing self-efficacy expectancies in congestive heart failure patients	NTR467,	https://trialsearch.who.int/Trial2.aspx?TrialID=NTR467	2005	Study unrelevant to the review
Randomized controlled trials of aprotinin in cardiac surgery: could clinical equipoise have stopped the bleeding?	Fergusson, D; Glass, KC; Hutton, B; Shapiro, S	Clinical trials (London, England)	2005	Study unrelevant to the review
Comparison of telmisartan versus losartan: meta-analysis of titration-to-response studies	Smith, DH; Cramer, MJ; Neutel, JM; Hettiarachchi, R; Koval, S	Blood pressure monitoring	2003	Study unrelevant to the review
The effect of the implantable two-channel peroneal nerve stimulator as a treatment in stroke patients with a drop foot in comparison with the conventional treatment	NTR494,	https://trialsearch.who.int/Trial2.aspx?TrialID=NTR494	2005	Study unrelevant to the review
Double-blind randomised placebo-controlled cross-over study to investigate the safety and effectiveness of intrathecal glycine on pain and dystonia in Complex Regional Pain Syndrome type 1	NTR499,	https://trialsearch.who.int/Trial2.aspx?TrialID=NTR499	2005	Study unrelevant to the review
A Randomised Clinical Trial to evaluate the effects of a new treatment of chronic neck-shoulder pain in WMSd patients- Ambulant Myofeedback training	NTR493,	https://trialsearch.who.int/Trial2.aspx?TrialID=NTR493	2005	Study unrelevant to the review
Expression of AR associated protein 55 (ARA55) and androgen receptor in prostate cancer	Miyoshi, Y; Ishiguro, H; Uemura, H; Fujinami, K; Miyamoto, H; Miyoshi, Y; Kitamura, H; Kubota, Y	Prostate	2003	Study unrelevant to the review
The quality of reporting and outcome measures in randomized clinical trials related to upper-extremity disorders	Gummesson, C; Atroshi, I; Ekdahl, C	Journal of hand surgery	2004	Study unrelevant to the review
Randomized controlled trial of a brief problem-orientation intervention for suicidal ideation	Fitzpatrick, KK; Witte, TK; Schmidt, NB	Behavior therapy	2005	Study unrelevant to the review
Tolerance and Safety of Energy-Dense Enteral Formulae for Young Children	Van Aerde, J; Alarcon, P; Lam, W; Mulvaney, A; Aubry, S; Butzner, J; Castro, M; Gatti, R; Hopkins, D; Issenman, R; Meyers, R; Morejon, E; Moreno, J; O'Connor, D; Pavon, P; Pedron, C; Pena, L; Comer, GM	International pediatrics	2003	Study unrelevant to the review
Bone density changes with once weekly risedronate in postmenopausal women	Delaney, MF; Hurwitz, S; Shaw, J; LeBoff, MS	Journal of clinical densitometry	2003	Study unrelevant to the review
Using Foods as CSs and Body Shapes as UCSs: a Putative Role for Associative Learning in the Development of Eating Disorders	Lascelles, KRR; Field, AP; Davey, GCL	Behavior therapy	2003	Study unrelevant to the review
Contribution of Behavior Therapy to Dietary Treatment in Cystic Fibrosis: a Randomized Controlled Study with 2-Year Follow-up	Stark, LJ; Opipari, LC; Spieth, LE; Jelalian, E; Quittner, AL; Higgins, L; Mackner, L; Byars, K; Lapey, A; Stallings, VA; Duggan, C	Behavior therapy	2003	Study unrelevant to the review
Suicide risk in placebo vs active treatment in placebo-controlled trials for schizophrenia	Storosum, JG; Van Zwieten, BJ; Wohlfarth, T; De Haan, L; Khan, A; Van den Brink, W	Archives of general psychiatry	2003	Study unrelevant to the review
Effects of combining a plant stanol enriched yogurt drink and a low dose statin on markers for inflammation and endothelial function and serum lipoprotein concentrations	NTR389,	https://trialsearch.who.int/Trial2.aspx?TrialID=NTR389	2005	Study unrelevant to the review
Calcineurin-inhibitor Nephrotoxicity and Efficacy Study	NTR390,	https://trialsearch.who.int/Trial2.aspx?TrialID=NTR390	2005	Study unrelevant to the review
Daily dialysis, nocturnal dialysis, and randomized controlled trials: are we asking the right questions?	Piccoli, GB; Magnano, A; Perrotta, L; Piccoli, G	Kidney international	2005	Study unrelevant to the review
Randomised double-blind trial of combination antibiotic therapy in rheumatoid arthritis	EUCTR2004-004893-96-GB,	https://trialsearch.who.int/Trial2.aspx?TrialID=EUCTR2004-004893-96-GB	2005	Study unrelevant to the review
A randomised controlled trial of intensive physiotherapy vs a home-based exercise treatment programme in knee osteoarthritis	ISRCTN86233347,	https://trialsearch.who.int/Trial2.aspx?TrialID=ISRCTN86233347	2003	Study unrelevant to the review
Efficacy of supplemental anti-inflammatory therapy with fenspiride in chronic obstructive and nonobstructive bronchitis	Volkova, LI; Budkova, AA; Filonova, NN; Khristolyubova, EI; Kutuzova, EB; Koroleva, NV; Radzivil, TT; Aminova, ZR; Chuchalin, AG	Clinical drug investigation	2005	Study unrelevant to the review
Risperidone in Children and Adolescents with severe disruptive behavior problems	NTR294,	https://trialsearch.who.int/Trial2.aspx?TrialID=NTR294	2005	Study unrelevant to the review
The effects of lithium on cognition: an updated review	Pachet, AK; Wisniewski, AM	Psychopharmacology	2003	Study unrelevant to the review
OncoRev study	NTR293,	https://trialsearch.who.int/Trial2.aspx?TrialID=NTR293	2005	Study unrelevant to the review
United States Food and Drug Administration Drug Approval Summary: gefitinib (ZD1839; Iressa) Tablets	Cohen, MH; Williams, GA; Sridhara, R; Chen, G; McGuinn, WD; Morse, D; Abraham, S; Rahman, A; Liang, C; Lostritto, R; Baird, A; Pazdur, R	Clinical cancer research	2004	Study unrelevant to the review
A Phase III, Multi-Center, Randomized, Double-Blind, Placebo-Controlled Comparative Study of Abatacept or Infliximab in Combination with Methotrexate in Controlling Disease Activity in Subjects with Rheumatoid Arthritis Having an Inadequate Clinical Response to Methotrexate. Revised Protocol 1 , incorporating Amendment 02 (v5.0). Pharmacogenomic Amendment 01. Protocol Amendment 03 - Long-Term Ext…	EUCTR2004-000922-59-SE,	https://trialsearch.who.int/Trial2.aspx?TrialID=EUCTR2004-000922-59-SE	2004	Study unrelevant to the review
A multi-centre, double blind, double-dummy, placebo-controlled, randomised, adaptive, dose-range study to evaluate the dafety and efficacy of SB-773812 administered once daily for 12 weeks in adults with schizophrenia	EUCTR2005-002883-27-CZ,	https://trialsearch.who.int/Trial2.aspx?TrialID=EUCTR2005-002883-27-CZ	2005	Study unrelevant to the review
New developments in medical clinical trials	D'Agostino, RB; Massaro, JM	Journal of dental research	2004	Study unrelevant to the review
The metabolic syndrome and risk of major coronary events in the Scandinavian Simvastatin Survival Study (4S) and the Air Force/Texas Coronary Atherosclerosis Prevention Study (AFCAPS/TexCAPS)	Girman, CJ; Rhodes, T; Mercuri, M; Py√∂r√§l√§, K; Kjekshus, J; Pedersen, TR; Beere, PA; Gotto, AM; Clearfield, M	American journal of cardiology	2004	Study unrelevant to the review
Palonosetron: a unique 5-HT3-receptor antagonist for the prevention of chemotherapy-induced emesis	Grunberg, SM; Koeller, JM	Expert opinion on pharmacotherapy	2003	Study unrelevant to the review
Droperidol and dolasetron alone or in combination for prevention of postoperative nausea and vomiting after vitrectomy	Eberhart, LHJ; Morin, AM; Hoerle, S; Wulf, H; Geldner, G; Brown, GC	Evidence-based ophthalmology	2005	Study unrelevant to the review
Therapeutic potential of parathyroid hormone	Cosman, F; Lindsay, R	Current osteoporosis reports	2004	Study unrelevant to the review
Levosimendan: a calcium-sensitizing agent for the treatment of patients with decompensated heart failure	Lehtonen, L	Current heart failure reports	2004	Study unrelevant to the review
Development of human calcitonin gene-related peptide (CGRP) receptor antagonists. 1. Potent and selective small molecule CGRP antagonists. 1-[N2-[3,5-dibromo-N-[[4-(3,4-dihydro-2(1H)-oxoquinazolin-3-yl)-1-piperidinyl]carbonyl]-D-tyrosyl]-l-lysyl]-4-(4-pyridinyl)piperazine: the first CGRP antagonist for clinical trials in acute migraine	Rudolf, K; Eberlein, W; Engel, W; Pieper, H; Entzeroth, M; Hallermayer, G; Doods, H	Journal of medicinal chemistry	2005	Study unrelevant to the review
Treatment of Complex Regional Pain Syndrome Type I with Mirror Therapy	NTR298,	https://trialsearch.who.int/Trial2.aspx?TrialID=NTR298	2005	Study unrelevant to the review
Comparison the effects of Nebivolol versus Metoprolol succinate on endothelial function and large artery stiffness. A parallel group, randomized, double-blind, active control phase IV clinical trial NEMENDAS - NEMENDAS	EUCTR2005-001578-28-EE,	https://trialsearch.who.int/Trial2.aspx?TrialID=EUCTR2005-001578-28-EE	2005	Study unrelevant to the review
CAMEL	NTR339,	https://trialsearch.who.int/Trial2.aspx?TrialID=NTR339	2005	Study unrelevant to the review
Effects of transfusion of leukocyte-depleted erythrocytes in cardiac valve surgery on postoperative complications	NTR336,	https://trialsearch.who.int/Trial2.aspx?TrialID=NTR336	2005	Study unrelevant to the review
Bovine colostrum supplementation does not affect nutrient absorptive capacity in healthy young men	Brinkworth, GD; Buckley, JD	Nutrition research (New York, N.Y.)	2003	Study unrelevant to the review
Th2 cytokine inhibition and cough in asthmatic and bronchitic patients	Ishiura, Y; Fujimura, M; Nobata, K; Myou, S; Oribe, Y; Abo, M; Nakamura, H	Annals of medicine	2004	Study unrelevant to the review
Vitamin D deficiency among non western immigrants: treatment with vitamin D supplementation or sunlight?	NTR350,	https://trialsearch.who.int/Trial2.aspx?TrialID=NTR350	2005	Study unrelevant to the review
BANdeBuik	NTR353,	https://trialsearch.who.int/Trial2.aspx?TrialID=NTR353	2005	Study unrelevant to the review
CP-346086: an MTP inhibitor that lowers plasma cholesterol and triglycerides in experimental animals and in humans	Chandler, CE; Wilder, DE; Pettini, JL; Savoy, YE; Petras, SF; Chang, G; Vincent, J; Harwood, HJ	Journal of lipid research	2003	Study unrelevant to the review
A 2-Year Study (1-Year Weight Loss Followed by 1-Year Prevention of Weight Regain) to Assess the Safety, Tolerability and Efficacy of Taranabant (MK-0364) in Obese Patients Followed by a 1-Year Extension - Taranabant: 1-Yr Weight Loss Followed by 1-Yr Prevention of Weight Regain with 1-Year Extension	EUCTR2005-002454-21-SE,	https://trialsearch.who.int/Trial2.aspx?TrialID=EUCTR2005-002454-21-SE	2005	Study unrelevant to the review
A comparison of enoxaparin and tinzaparin as thromboprophylaxis during pregnancy	ISRCTN65511274,	https://trialsearch.who.int/Trial2.aspx?TrialID=ISRCTN65511274	2005	Study unrelevant to the review
Myelo-ablative chemo/radiotherapy and autologous stem cell transplantation as compared to only chemotherapy in patients with multiple myeloma	NTR321,	https://trialsearch.who.int/Trial2.aspx?TrialID=NTR321	2005	Study unrelevant to the review
A meta-analysis of sleep changes associated with placebo in hypnotic clinical trials	McCall, WV; D'Agostino, R; Dunn, A	Sleep medicine	2003	Study unrelevant to the review
Rosuvastatin in Visceral Adiposity. A 26-week, single center, randomised, placebo-controlled, double-blind, parallel-group study to evaluate the effect of rosuvastatin on visceral adipose tissue in male subjects with abdominal obesity - RIVIERA	EUCTR2005-001048-22-SE,	https://trialsearch.who.int/Trial2.aspx?TrialID=EUCTR2005-001048-22-SE	2005	Study unrelevant to the review
Myfortic¬Æ versus Neoral¬Æ as long-term treatment in patients with severe atopic dermatitis: a randomized-controlled trial	NTR329,	https://trialsearch.who.int/Trial2.aspx?TrialID=NTR329	2005	Study unrelevant to the review
Risks of estrogen plus progestin therapy: a sensitivity analysis of findings in the Women's Health Initiative randomized controlled trial	Shapiro, S	Climacteric	2003	Study unrelevant to the review
New Developments in Systemic Chemotherapy in Advanced Colorectal Cancer	Cats, A	Scandinavian journal of gastroenterology. Supplement	2003	Study unrelevant to the review
Neuropsychological impairment and quality of life in obstructive sleep apnea	Sateia, MJ	Clinics in chest medicine	2003	Study unrelevant to the review
The WIPPET Study	ACTRN12605000241639,	https://trialsearch.who.int/Trial2.aspx?TrialID=ACTRN12605000241639	2005	Study unrelevant to the review
Anticoagulant therapy	Chamorro, A; Obach, V	Cerebrovascular diseases (Basel, Switzerland)	2003	Study unrelevant to the review
Therapeutic Drug Monitoring in HIV-Infected Children Starting a New Anti-Retroviral Regime	NTR316,	https://trialsearch.who.int/Trial2.aspx?TrialID=NTR316	2005	Study unrelevant to the review
Effects of aspirin on markers of inflammation and coagulation in subclinical atherosclerosis in type 2 diabetic subjects	NTR305,	https://trialsearch.who.int/Trial2.aspx?TrialID=NTR305	2005	Study unrelevant to the review
Resting and stimulated whole salivary flow rates in Sj√∂gren's syndrome patients over time: a diagnostic aid for subsidized dental care?	Jorkjend, L; Johansson, A; Johansson, AK; Bergenholtz, A	Acta odontologica Scandinavica	2004	Study unrelevant to the review
A Method for Interdicting the Development of Severe Jaundice in Newborns by Inhibiting the Production of Bilirubin	Kappas, A	Pediatrics	2004	Study unrelevant to the review
Is Remifentanil better than Propofol in providing optimal conditions for an awake fibreoptic intubation? - Remifentanil Vs Propofol for awake fibreoptic intubation	EUCTR2005-000877-23-GB,	https://trialsearch.who.int/Trial2.aspx?TrialID=EUCTR2005-000877-23-GB	2005	Study unrelevant to the review
A randomised controlled trial to evaluate topical 10% metronidazole ointment for the treatment of perianal Crohn's disease	ISRCTN54256247,	https://trialsearch.who.int/Trial2.aspx?TrialID=ISRCTN54256247	2005	Study unrelevant to the review
When do the federal regulations allow placebo-controlled trials in children?	Miller, FG; Wendler, D; Wilfond, B	Journal of pediatrics	2003	Study unrelevant to the review
Randomised controlled study of the use of electrical muscle stimulation in elective total knee arthroscopy	ISRCTN36684174,	https://trialsearch.who.int/Trial2.aspx?TrialID=ISRCTN36684174	2005	Study unrelevant to the review
Rasch analysis of a new stroke-specific outcome scale: the stroke impact scale	Duncan, PW; Bode, RK; Min Lai, S; Perera, S	Archives of physical medicine and rehabilitation	2003	Study unrelevant to the review
Arthritis self-management programme delivered by post is as effective as group teaching		Evidence-based healthcare and public health	2004	Study unrelevant to the review
Safety profile of tegaserod, a 5-HT4 receptor agonist, for the treatment of irritable bowel syndrome	Hasler, WL; Schoenfeld, P	Drug safety	2004	Study unrelevant to the review
Thymic output during initial highly active antiretroviral therapy (HAART) and during HAART supplementation with interleukin 2 and/or with HIV type 1 immunogen (Remune)	Pido-Lopez, J; Burton, C; Hardy, G; Pires, A; Sullivan, A; Gazzard, B; Aspinall, R; Gotch, F; Imami, N	AIDS research and human retroviruses	2003	Study unrelevant to the review
Time to onset of action of tolterodine using force fill cystometry in SPINAL CORD INJURY PATIENTS WITH neurogenic detrusor overactivity. - NA	EUCTR2004-002640-97-IS,	https://trialsearch.who.int/Trial2.aspx?TrialID=EUCTR2004-002640-97-IS	2004	Study unrelevant to the review
High-Dose Immunosuppression and Autologous Hematopoietic Stem Cell Rescue for Severe Multiple Sclerosis	Fassas, A; Kazis, A	Journal of hematotherapy & stem cell research	2003	Study unrelevant to the review
CDC international HIV prevention research activities among injection drug users in Thailand and Russia	Greenberg, AE; Tappero, J; Choopanya, K; Van Griensven, F; Martin, M; Vanichseni, S; Santibanez, S; Molotilov, V; Hader, S; Broyles, LN	Journal of urban health	2005	Study unrelevant to the review
CAlciNeurin-inhibitor Nephrotoxicity and Efficacy Study	ISRCTN55817881,	https://trialsearch.who.int/Trial2.aspx?TrialID=ISRCTN55817881	2005	Study unrelevant to the review
Does Dexamethasone Improve Perioperative Outcomes?	EUCTR2005-004222-10-AT,	https://trialsearch.who.int/Trial2.aspx?TrialID=EUCTR2005-004222-10-AT	2005	Study unrelevant to the review
Care of minor injuries by emergency nurse practitioners or junior doctors: a randomised controlled trial	ISRCTN12392192,	https://trialsearch.who.int/Trial2.aspx?TrialID=ISRCTN12392192	2004	Study unrelevant to the review
Pharmacokinetics and anticoagulant effect of the direct thrombin inhibitor melagatran following subcutaneous administration to healthy young men	Johansson, S; Wahlander, K; Larson, G; Ohlsson, L; Larsson, M; Eriksson, UG	Blood coagulation & fibrinolysis	2003	Study unrelevant to the review
Differential effects of Œ≤-blockers on albuminuria in patients with type 2 diabetes	Bakris, GL; Fonseca, V; Katholi, RE; McGill, JB; Messerli, F; Phillips, RA; Raskin, P; Wright Jr, JT; Waterhouse, B; Lukas, MA; Anderson, KM; Bell, DSH	Hypertension	2005	Study unrelevant to the review
A 3-MONTH, RANDOMIZED, DOUBLE-BLIND, PLACEBO- CONTROLLED, MULTICENTER, SAFETY, TOLERABILITY, AND EFFICACY STUDY OF 3 DOSES OF SRA-333 IN OUTPATIENTS WITH MILD TO MODERATE ALZHEIMER‚ÄôS DISEASE WITH DONEPEZIL AS ACTIVE CONTROL	EUCTR2004-000016-10-FI,	https://trialsearch.who.int/Trial2.aspx?TrialID=EUCTR2004-000016-10-FI	2004	Study unrelevant to the review
Interaction of calcium supplementation and nonsteroidal anti-inflammatory drugs and the risk of colorectal adenomas	Grau, MV; Baron, JA; Barry, EL; Sandler, RS; Haile, RW; Mandel, JS; Cole, BF	Cancer epidemiology, biomarkers & prevention	2005	Study unrelevant to the review
OncoRev study: effect of a multi-disciplinary rehabilitation program for cancer patients on quality of life - a randomised controlled multicentre trial	ISRCTN68530111,	https://trialsearch.who.int/Trial2.aspx?TrialID=ISRCTN68530111	2005	Study unrelevant to the review
A phase IIIB, partially blind, randomized study to evaluate the immunogenicity and safety of GlaxoSmithKline Biologicals‚Äô measles-mumps-rubella-varicella vaccine (MeMuRu-OKA) given to healthy children during the second year of life following a 4-week and a 12-month interval between two doses - MMRV-042 & MMRV-045	EUCTR2004-004371-11-BE,	https://trialsearch.who.int/Trial2.aspx?TrialID=EUCTR2004-004371-11-BE	2005	Study unrelevant to the review
Counseling to promote a healthy diet in adults: a summary of the evidence for the U.S. Preventive Services Task Force	Pignone, MP; Ammerman, A; Fernandez, L; Orleans, CT; Pender, N; Woolf, S; Lohr, KN; Sutton, S	American journal of preventive medicine	2003	Study unrelevant to the review
DOUBLE BLIND, PARALLEL GROUP, MULTICENTRE STUDY TO EVALUATE THE EFFICACY AND TOLERABILITY OF CHF 1521 (FIXED COMBINATION OF MANIDIPINE AND DELAPRIL) VS LOSARTAN 50 MG AND HYDROCHLOROTHIAZIDE 12.5 MG IN TYPE 2 DIABETIC HYPERTENSIVE PATIENTS - MORE	EUCTR2004-001252-36-DE,	https://trialsearch.who.int/Trial2.aspx?TrialID=EUCTR2004-001252-36-DE	2005	Study unrelevant to the review
Hospital at Home (HAH) for palliative care: an evaluation	ISRCTN75865015,	https://trialsearch.who.int/Trial2.aspx?TrialID=ISRCTN75865015	2004	Study unrelevant to the review
Treatment of borderline hypertension by light - moderate, lifestyle exercise	ISRCTN56552651,	https://trialsearch.who.int/Trial2.aspx?TrialID=ISRCTN56552651	2004	Study unrelevant to the review
Triple therapy in early active rheumatoid arthritis - TEAR	EUCTR2004-002006-30-GB,	https://trialsearch.who.int/Trial2.aspx?TrialID=EUCTR2004-002006-30-GB	2005	Study unrelevant to the review
A Comparison of Self-Reported Energy Intake with Total Energy Expenditure Estimated by Accelerometer and Basal Metabolic Rate in African-American Women with Type 2 Diabetes	Samuel-Hodge, CD; Fernandez, LM; Henriquez-Roldan, CF; Johnston, LF; Keyserling, TC	Diabetes care	2004	Study unrelevant to the review
Assessing treatment effect heterogeneity in clinical trials with blocked binary outcomes	Albert, JM; Gadbury, GL; Mascha, EJ	Biometrical journal	2005	Study unrelevant to the review
A new active vitamin D analog, ED-71, causes increase in bone mass with preferential effects on bone in osteoporotic patients	Kubodera, N; Tsuji, N; Uchiyama, Y; Endo, K	Journal of cellular biochemistry	2003	Study unrelevant to the review
A targeted falls prevention programme plus usual care significantly reduces falls in elderly people during hospital stays	Weatherall, M	Evidence-based healthcare and public health	2004	Study unrelevant to the review
Cardiovascular events and mortality in systemic sclerosis (SSc): a study of the effect of iloprost on these and on disease progression	ISRCTN67541323,	https://trialsearch.who.int/Trial2.aspx?TrialID=ISRCTN67541323	2005	Study unrelevant to the review
Relief in mild-to-moderate pain is not a confounder in joint space narrowing assessment of full extension knee radiographs in recent osteoarthritis structure-modifying drug trials	Pavelka, K; Bruyere, O; Rovati, LC; Olej√°rova, M; Giacovelli, G; Reginster, JY	Osteoarthritis and cartilage	2003	Study unrelevant to the review
Reconsidering adjuvant immunotherapy for tuberculosis	Wallis, RS	Clinical infectious diseases	2005	Study unrelevant to the review
Prediction of myocardial infarction by N-terminal-pro-B-type natriuretic peptide, C-reactive protein, and renin in subjects with cerebrovascular disease	Campbell, DJ; Woodward, M; Chalmers, JP; Colman, SA; Jenkins, AJ; Kemp, BE; Neal, BC; Patel, A; MacMahon, SW	Circulation	2005	Study unrelevant to the review
Moli-1901	Mealy, NE; Bayes, M	Drugs of the future	2005	Study unrelevant to the review
The evaluation of suicide prevention activities: state of the art	Althaus, D; Hegerl, U	World journal of biological psychiatry	2003	Study unrelevant to the review
A two-centre, randomised, double-blind, double-dummy, placebo-controlled, 3-period cross-over study to evaluate the effect of treatment with repeat doses of GW274150 on the allergen-induced late asthmatic response in subjects with mild asthma	EUCTR2004-000576-13-GB,	https://trialsearch.who.int/Trial2.aspx?TrialID=EUCTR2004-000576-13-GB	2005	Study unrelevant to the review
Evaluation of brief dietary questions to estimate vegetable and fruit consumption - Using serum carotenoids and red-cell folate	Coyne, T; Ibiebele, TI; McNaughton, S; Rutishauser, IH; O'Dea, K; Hodge, AM; McClintock, C; Findlay, MG; Lee, A	Public health nutrition	2005	Study unrelevant to the review
Haemodynamic and analgesic effect of oral clonidine on subarachanoid block with lidocaine	Beigh, A; Naqeeb, A; Khan, FA	Journal of anaesthesiology, clinical pharmacology	2003	Study unrelevant to the review
A 12-Week, Double-Blind, Randomized, Parallel Group, Placebo-Controlled Study of Two Doses of VX-702 in Subjects with Moderate to Severe Rheumatoid Arthritis - VeRA	EUCTR2005-000549-13-CZ,	https://trialsearch.who.int/Trial2.aspx?TrialID=EUCTR2005-000549-13-CZ	2005	Study unrelevant to the review
Nursing interventions for patients with chronic conditions	Frich, LM	Journal of advanced nursing	2003	Study unrelevant to the review
Flavonoids for reduction of atherosclerotic risk	Maron, DJ	Current atherosclerosis reports	2004	Study unrelevant to the review
Ezetimibe: the First Cholesterol Absorption Inhibitor	Domagala, BM; Leady, M; Streetman, DS	P and t	2003	Study unrelevant to the review
Safety and immunogenicity of an HIV subtype B and E prime-boost vaccine combination in HIV-negative Thai adults	Nitayaphan, S; Pitisuttithum, P; Karnasuta, C; Eamsila, C; de Souza, M; Morgan, P; Polonis, V; Benenson, M; VanCott, T; Ratto-Kim, S; Kim, J; Thapinta, D; Garner, R; Bussaratid, V; Singharaj, P; el-Habib, R; Gurunathan, S; Heyward, W; Birx, D; McNeil, J; Brown, AE	Journal of infectious diseases	2004	Study unrelevant to the review
Phase II dose ranging study to evaluate the anti-mycotic efficacy of topical Abafungin formulations in patients with tinea pedis. - N.A	EUCTR2005-002842-20-DE,	https://trialsearch.who.int/Trial2.aspx?TrialID=EUCTR2005-002842-20-DE	2005	Study unrelevant to the review
Review of new antiepileptic drugs as initial therapy	Gil-Nagel, A	Epilepsia	2003	Study unrelevant to the review
A phase III, blinded, randomised, controlled study to evaluate the immunogenicity and safety of three production lots of GlaxoSmithKline Biologicals‚Äô combined measles-mumps-rubella-varicella (MeMuRu-OKA) candidate vaccine given on a two-dose schedule to healthy children in their second year of life. - MeMuRu-OKA 044	EUCTR2004-005263-19-DE,	https://trialsearch.who.int/Trial2.aspx?TrialID=EUCTR2004-005263-19-DE	2005	Study unrelevant to the review
Patterns and determinants of alcohol consumption in people aged 75 years and older: results from the MRC trial of assessment and management of older people in the community	Hajat, S; Haines, A; Bulpitt, C; Fletcher, A	Age and ageing	2004	Study unrelevant to the review
A double-blind, active-controlled, randomized, multicenter, parallel-group 2 day comparison of 1000 mg propyphenazone / 80 mg codeine (applied as two suppositories) combination therapy versus a 1000 mg propyphenazone monotherapy (applied as two suppositories) in terms of safety and efficacy in patients suffering from urogenital or biliary pain	EUCTR2004-001069-17-LT,	https://trialsearch.who.int/Trial2.aspx?TrialID=EUCTR2004-001069-17-LT	2005	Study unrelevant to the review
Low-dose cortisol reduces traumatic memories in PTSD	Ginsberg, DL	Primary psychiatry	2004	Study unrelevant to the review
Rehabilitation of the elderly patient with stroke: part 2 - From the editor	Lewis, CB	Topics in geriatric rehabilitation	2003	Study unrelevant to the review
[truncated: 417,840+ more rows]
