# Supplementary material for: Effectiveness of obesity interventions in sub-Saharan Africa: A systematic review and meta-analyses
Source: PLoS One. 2025 May 23;20(5):e0323717. doi: 10.1371/journal.pone.0323717 (PMC12101849; doi:10.1371/journal.pone.0323717)
Supplement: S4 Table — (XLSX) [file pone.0323717.s004.xlsx]

## Sheet: Sheet1
Effectiveness of obesity interventions in sub-Saharan Africa: a systematic review and meta-analyses
No	Authors (year)	Study title	Study aim	Country/Setting	Participants	Study design	Sample size	Intervention type and characteristics	Intervention duration	Outcomes	Analytical estimators	Reported effect sizes	Direction of effect	Data extractor	Date of extraction (DD/MM/YY)	Study eligible?
1	Draper et al. (2019)	Development, feasibility, acceptability and potential effectiveness of a healthy lifestyle programme delivered in churches in urban and rural South Africa	To develop, implement and evaluate the effectiveness of a healthy lifestyle intervention	South Africa (SA)	Persons aged ≥18 attending four different churches in one urban and one rural setting in SA	Pre-post study design	42	Progressive walking exercises	12 weeks	BMI, WC and HC	t-tests	Average BMI (kgm-2) reduced from 29.9±7.4 pre-test to 29.1±7.1 post-test; p-value = 0.010	Positive effect	SC	2023-10-29	Yes
							(42 included in pre-and post-intervention Waist circumference (WC) analysis; 41 the Body Mass Index (BMI) analyses and 39 in the Hip circumference (HC) analyses.	Education on benefits of weight loss using the ‘Eatwell healthy eating plate’.
												Average WC reduced from 92.3 ± 17.4cm pre-test to 88.2 ± 15.9cm post-test; p = 0.002.
												Average HC reduced significantly (p= 0.005) from 106.6 ± 13.9 at baseline to 103.7 ± 13.4 at the end of the intervention.
								Interventions were delivered week-long each lasting about an hour.
2	Gradidge & Golele (2018)	Walking as a feasible means of effecting positive changes in BMI, waist, and blood pressure in black South African women	To assess the effectiveness of a walking on BMI, waist circumference and blood pressure	SA	Black Women aged ≥18 years employed at the university of Venda	RCT	115	Intervention: 30 minutes walking on treadmill, 3 days per week.	12 weeks	BMI and WC	Independent sample t-test/Mann-Whitney U-test	No significant difference (p = 0.95) between the average BMI of the control (32.8 ± 7.25) and the intervention group (32.0 ±7.03) at end of the study.	No effect	SC	2023-11-05	Yes
								Control group continued with their everyday activities.
							Intervention group = 49; control = 66.					No significant average WC difference (p = 0.20) between the control (93.8 ± 16.5) and intervention group (92.3 ± 16.2) end of the study.
												No significant difference in the baseline (32.1 ± 6.61) and post-intervention (32.8 ± 7.25) in the intervention group
3	Long et al (2022)	Impact of a school-based health intervention program on body composition among South African primary schoolchildren: results from the KaziAfya cluster-randomized controlled trial	To assess the impact of a school-based physical activity and micronutrient supplements on body composition	SA, urban area of Durban.	Primary schoolchildren aged 6–12 years	Longitudinal Cluster RCT	1304	3 intervention groups (IG) and 1 control.	3 years with 9 months follow-up (Results are from the 9 months follow-up)	Fat mass (kg) (assessed through bioelectrical impedance analysis with wireless body composition monitor	ANOVA Linear regression	Physical activity reduced fat mass significantly at the end of the study duration (p = 0.03; B= -0.18; CI = -0.31– -0.04) than no intervention in an adjusted model.	Positive effect (physical activity reduces fat mass)	SC	2023-11-27	Yes
								1st IG = physical activity intervention
							1st Intervention Group (IG) =347; boys: n =169	2nd IG = physical activity + multi-micronutrient supplementation (MMNS)				The other interventions did not significantly reduce fat mass compared to the control group.
							2nd IG=297; boys: n= 151	3rd IG = MMNs
							3rd IG=325; boys: n=171
							Control=335; boys: n=176.	Control group = no intervention
								MMNS included daily chewing tablets containing multi vitamins.
								Physical activity included daily in-class physical activity and once weekly 45–60mins playful physical education and 45–60mins dancing to music lessons
4	Mathunjwa et al. (2023)	Implementation of a community-based mind–body (Tae-bo) physical activity programme on health-related physical fitness in rural black overweight and obese women with manifest risk factors for multimorbidity	To assess the influence of a community-based physical activity intervention on physical fitness in overweight and obese women	SA	Black women with obesity or overweight aged >18 years living in a rural setting in SA	Quasi-experimental	125	Three times a week aerobic exercises, with each session lasting 45-60 mins.	10 weeks	BMI, WC and HC.	ANOVA	Significant reductions in the average BMI at baseline (Mean = 32.6 ± 5.84) and end of intervention (Mean = 30.60 ± 5.16) (p = 0.037; effect size (ES) =0.2) for the intervention group.	Positive	KA	2023-11-18	Yes
							Control group: n= 60; Intervention group: n=60.	Control group received no intervention.				Average WC significantly reduced from 87.49 ± 9.65 at baseline to 81.48 ± 10.71 at the end of the intervention for the intervention group (p = 0.031; ES =0.6).
												The mean BMI (33.1 ± 6.22) and WC (87.20 ± 10.57) of the control group differed from that of the intervention group (BMI: 30.60 ± 5.16; WC: 81.48 ± 10.71) post intervention.
5	Nono Nankam et al. (2020)	Exercise training alters red blood cell fatty acid desaturase indices and adipose tissue fatty acid profile in African women with obesity	To examine the influence of exercise training on adiposity in African women with obesity	SA	Women aged 20–35 years with BMI from 30-40 kg/m2.	RCT	35	Combined aerobic and resistance exercises 4 days per week with each session lasting 40-60mins.	12 weeks	BMI and WC	ANOVA	The mean BMI of the control group (33.8 ± 0.7) was similar to intervention group (33.8 ± 0.6) post treatment.	Positive	KA	2023-11-23	Yes
							Intervention group: n= 20; Control group: n= 15					The mean WC of the control group (106.1 ± 2.1) differed from intervention group (100.4 ± 1.8) post treatment.
												The Mean BMI in the intervention group reduced from 34.1 ± 0.6 pre-intervention to 33.8 ± 0.6 post intervention (p < 0.01).
												Mean WC also decreased from 103.6± 1.8 in the pre-intervention to 100.4 ± 1.8 post intervention in the intervention group (p < 0.01)
												No significant pre-and post-study differences were observed for BMI and WC in the control group.
6	Ntshaba et al. (2021)	Combined aerobic and resistance training lowers body fat percentage in rural black south African women	To examine the effects of combined aerobic and resistance training on body composition	SA	Black college women residents at a university in a rural setting in SA, sedentary for at least 3 months pre study.	RCT	40	Combined aerobic (30 mins) and resistance training. Aerobic exercise consisted of cycling and the resistance training included abdominal, upper and lower boy resistance exercises for 15 repetitions and 20 seconds rest time.	6 weeks	% body fat, assessed using Harpenden skinfold calliper.	T-tests	Significant difference in the average %body fat (p = 0.006; ES = 0.9) between the intervention (Mean = 21.73 ± 4.59) and control (26.18 ± 5.04) groups post treatment/study/test.	Positive	SC	2023-12-06	Yes
							Control group = 20; intervention group = 20			Waist to Hip ratio (WHR)
								Exercises were performed 4 times weekly				Significant difference (p = 0.004; ES = 0.4) between the baseline (Mean = 23.41 ± 4.70) and post-treatment (21.73 ± 4.59) average % body fat for the intervention group.
												No significant differences were reported for WHR within and between groups.
7	Torres et al. (2020)	The effectiveness of a corporate exercise intervention programme on cardiovascular risk profile, fitness and productivity: A South African view	To examine the effectiveness of a corporate exercise intervention on cardiovascular risk profile, fitness and productivity	SA	Financial and business sector employees aged >18 years	Pre-test post-test	251	Exercise prescription was based on the TG aspiration model.	12 weeks	BMI and WC	Student t-test.	Average BMI reduced significantly (p = 0.04; ES = -0.24) from the pre-treatment (28.2±6.16) to post-treatment (26.6±6.9)	Positive	KA	2023-12-03	Yes
								Exercises were progressed using the FITT (frequency, intensity, time and type) principle.
												Average WC reduced significantly (p = 0.0001; ES = -0.14) from the pre-treatment (93.7±16.3) to post-treatment (91.5±15.4)
